# Supplementary material for: 3-Chloro-6-[(E)-2-(1-phenyl­ethyl­idene)hydrazin­yl]pyridazine
Source: Acta Crystallogr Sect E Struct Rep Online. 2010 Jul 24;66(Pt 8):o2107. doi: 10.1107/S1600536810024402 (PMC3007326; doi:10.1107/S1600536810024402)
Supplement: Supplementary file 1 [file e-66-o2107-sup1.cif]

##############################################################################
###                                                                        ###
###        Electronic paper (Acta Crystallographica Section E)             ###
###                                                                        ###
##############################################################################
#                                                                            #
# This CIF contains the data in a paper accepted for publication in Acta     #
# Crystallographica Section E. It conforms to the requirements of Notes      #
# for Authors for Section E, and has been peer reviewed under the auspices   #
# of the IUCr Commission on Journals.                                        #
#                                                                            #
# Full details of the Crystallographic Information File format               #
# are given in the paper "The Crystallographic Information File (CIF):       #
# a New Standard Archive File for Crystallography" by S. R. Hall, F. H.      #
# Allen and I. D. Brown [Acta Cryst. (1991), A47, 655-685].                  #
#                                                                            #
# The current version of the core CIF dictionary is obtainable from          #
# ftp://ftp.iucr.org/pub/cif_core.dic. The current version number is 2.4.    #
#                                                                            #
# Software is freely available for graphical display of the structure(s) in  #
# this CIF.  For information consult the CIF home page http://www.iucr.org/  #
# cif/home.html                                                              #
#                                                                            #
# This file may be used for bona fide research purposes within the           #
# scientific community so long as proper attribution is given to the journal # 
# article from which it was obtained.                                        #
#                                                                            #
##############################################################################
                                             
data_global
_audit_creation_method     ?
_journal_date_recd_electronic     2010-06-20
_journal_date_accepted     2010-06-23
_journal_name_full     'Acta Crystallographica, Section E'
_journal_year     2010
_journal_volume     66
_journal_issue      8
_journal_page_first     o2107
_journal_page_last     o2107
_journal_paper_category     QO
_journal_coeditor_code     SI2272
_publ_contact_author
;
Muhammad Nawaz Tahir
University of Sargodha
Department of Physics
Sargodha
Pakistan
;
_publ_contact_author_email     'dmntahir_uos@yahoo.com'
_publ_contact_author_fax     '0092 48 32 22 121'
_publ_contact_author_phone     '0092 48 92 30 914'
_publ_section_title
;
3-Chloro-6-[(<i>E</i>)-2-(1-phenylethylidene)hydrazinyl]pyridazine
;
loop_
    _publ_author_name
    _publ_author_address
    'Ather, Abdul Qayyum'
;
Department of Chemistry
Islamia University
Bahawalpur
Pakistan
Applied Chemistry Research Center
PCSIR Laboratories Complex
Lahore 54600
Pakistan
;
    'Tahir, M. Nawaz'
;
Department of Physics
University of Sargodha
Sargodha
Pakistan
;
    'Misbahul Ain Khan'
;
Department of Chemistry
Islamia University
Bahawalpur
Pakistan
;
    'Athar, Muhammad Makshoof'
;
Institute of Chemistry
University of the Punjab
Lahore
Pakistan
;
data_I
_audit_creation_method     SHELXL-97
_chemical_name_systematic
;
3-Chloro-6-[(<i>E</i>)-2-(1-phenylethylidene)hydrazinyl]pyridazine
;
_chemical_name_common     ?
_chemical_formula_moiety     'C12 H11 Cl N4'
_chemical_formula_sum     'C12 H11 Cl N4'
_chemical_formula_iupac     'C12 H11 Cl N4'
_chemical_formula_weight     246.70
_symmetry_cell_setting     monoclinic
_symmetry_space_group_name_H-M     'P 21/n'
_symmetry_space_group_name_Hall     '-P 2yn'
loop_
    _symmetry_equiv_pos_site_id
    _symmetry_equiv_pos_as_xyz
    1 x,y,z
    2 1/2-x,1/2+y,1/2-z
    3 -x,-y,-z
    4 1/2+x,1/2-y,1/2+z
_cell_length_a     12.8006(6)
_cell_length_b     7.4703(5)
_cell_length_c     24.9520(14)
_cell_angle_alpha     90
_cell_angle_beta     90.737(2)
_cell_angle_gamma     90
_cell_volume     2385.8(2)
_cell_formula_units_Z     8
_cell_measurement_reflns_used     3179
_cell_measurement_theta_min     2.85
_cell_measurement_theta_max     28.29
_cell_measurement_temperature     296(2)
_exptl_crystal_description     needle
_exptl_crystal_colour     'light yellow'
_exptl_crystal_size_max     0.30
_exptl_crystal_size_mid     0.14
_exptl_crystal_size_min     0.14
_exptl_crystal_density_diffrn     1.374
_exptl_crystal_density_meas     ?
_exptl_crystal_density_method     'not measured'
_exptl_crystal_F_000     1024
_exptl_absorpt_coefficient_mu     0.302
_exptl_absorpt_correction_type     multi-scan
_exptl_absorpt_process_details     '(SADABS; Bruker, 2009)'
_exptl_absorpt_correction_T_min     0.982
_exptl_absorpt_correction_T_max     0.988
_exptl_special_details
;
;
_diffrn_ambient_temperature     296(2)
_diffrn_radiation_type     MoK\a
_diffrn_radiation_wavelength     0.71073
_diffrn_radiation_source     'fine-focus sealed tube'
_diffrn_radiation_monochromator     graphite
_diffrn_measurement_device_type     'Bruker KAPPA APEXII CCD'
_diffrn_measurement_method     \w
_diffrn_detector_area_resol_mean     7.40
_diffrn_reflns_number     22389
_diffrn_reflns_av_R_equivalents     0.0538
_diffrn_reflns_av_sigmaI/netI     0.0544
_diffrn_reflns_theta_min     2.85
_diffrn_reflns_theta_max     28.29
_diffrn_reflns_theta_full     28.29
_diffrn_measured_fraction_theta_max     0.997
_diffrn_measured_fraction_theta_full     0.997
_diffrn_reflns_limit_h_min     -17
_diffrn_reflns_limit_h_max     16
_diffrn_reflns_limit_k_min     -9
_diffrn_reflns_limit_k_max     9
_diffrn_reflns_limit_l_min     -33
_diffrn_reflns_limit_l_max     33
_diffrn_standards_number     0
_diffrn_standards_interval_count     ?
_diffrn_standards_interval_time     ?
_diffrn_standards_decay_%     ?
_refine_special_details
;
Refinement of <i>F</i>^2^ against ALL reflections. The weighted <i>R</i>-factor
<i>wR</i> and goodness of fit <i>S</i> are based on <i>F</i>^2^, conventional
<i>R</i>-factors <i>R</i> are based on <i>F</i>, with <i>F</i> set to zero for
negative <i>F</i>^2^. The threshold expression of <i>F</i>^2^ >
\s(<i>F</i>^2^) is used only for calculating <i>R</i>-factors(gt) <i>etc</i>.
and is not relevant to the choice of reflections for refinement.
<i>R</i>-factors based on <i>F</i>^2^ are statistically about twice as large
as those based on <i>F</i>, and <i>R</i>- factors based on ALL data will be
even larger.
;
_reflns_number_total     5900
_reflns_number_gt     3179
_reflns_threshold_expression     I>2\s(I)
_refine_ls_structure_factor_coef     Fsqd
_refine_ls_matrix_type     full
_refine_ls_R_factor_all     0.1089
_refine_ls_R_factor_gt     0.0493
_refine_ls_wR_factor_gt     0.1241
_refine_ls_wR_factor_ref     0.1482
_refine_ls_goodness_of_fit_ref     1.057
_refine_ls_restrained_S_all     1.057
_refine_ls_number_reflns     5900
_refine_ls_number_parameters     309
_refine_ls_number_restraints     0
_refine_ls_hydrogen_treatment     constr
_refine_ls_weighting_scheme     calc
_refine_ls_weighting_details
              'w=1/[\s^2^(Fo^2^)+(0.0601P)^2^+0.0680P] where P=(Fo^2^+2Fc^2^)/3'
_atom_sites_solution_hydrogens     geom
_atom_sites_solution_primary     direct
_atom_sites_solution_secondary     difmap
_refine_ls_shift/su_max     0.001
_refine_ls_shift/su_mean     0.000
_refine_diff_density_max     0.223
_refine_diff_density_min     -0.195
loop_
    _atom_type_symbol
    _atom_type_description
    _atom_type_scat_dispersion_real
    _atom_type_scat_dispersion_imag
    _atom_type_scat_source
    'C' 'C' 0.0033 0.0016
                         'International Tables Vol C Tables 4.2.6.8 and 6.1.1.4'
    'H' 'H' 0.0000 0.0000
                         'International Tables Vol C Tables 4.2.6.8 and 6.1.1.4'
    'N' 'N' 0.0061 0.0033
                         'International Tables Vol C Tables 4.2.6.8 and 6.1.1.4'
    'Cl' 'Cl' 0.1484 0.1585
                         'International Tables Vol C Tables 4.2.6.8 and 6.1.1.4'
_computing_data_collection     'APEX2 (Bruker, 2009)'
_computing_cell_refinement     'SAINT (Bruker, 2009)'
_computing_data_reduction     'SAINT (Bruker, 2009)'
_computing_structure_solution     'SHELXS97 (Sheldrick, 2008)'
_computing_structure_refinement     'SHELXL97 (Sheldrick, 2008)'
_computing_molecular_graphics
                   'Ortep3 for Windows (Farrugia, 1997) and PLATON (Spek, 2009)'
_computing_publication_material
;
WinGx publication routines (Farrugia, 1999) and PLATON (Spek,
2009)
;
loop_
    _atom_site_type_symbol
    _atom_site_label
    _atom_site_fract_x
    _atom_site_fract_y
    _atom_site_fract_z
    _atom_site_U_iso_or_equiv
    _atom_site_thermal_displace_type
    _atom_site_calc_flag
    _atom_site_refinement_flags
    _atom_site_occupancy
    Cl Cl1 1.14191(4) 0.12613(9) -0.08803(2) 0.0681(3) Uani . . 1.000
    N N1 0.87290(12) 0.3777(2) 0.12027(7) 0.0439(6) Uani . . 1.000
    N N2 0.84605(12) 0.3627(3) 0.06698(7) 0.0487(6) Uani . . 1.000
    N N3 0.89323(13) 0.2970(3) -0.01854(7) 0.0510(7) Uani . . 1.000
    N N4 0.96364(13) 0.2410(3) -0.05514(7) 0.0521(7) Uani . . 1.000
    C C1 0.83894(15) 0.4538(3) 0.20972(8) 0.0409(7) Uani . . 1.000
    C C2 0.93426(16) 0.3832(3) 0.22711(9) 0.0543(9) Uani . . 1.000
    C C3 0.96554(18) 0.3954(4) 0.27995(10) 0.0660(10) Uani . . 1.000
    C C4 0.9016(2) 0.4749(3) 0.31703(9) 0.0654(10) Uani . . 1.000
    C C5 0.8075(2) 0.5411(3) 0.30105(10) 0.0662(10) Uani . . 1.000
    C C6 0.77589(17) 0.5314(3) 0.24801(9) 0.0561(8) Uani . . 1.000
    C C7 0.80578(14) 0.4423(3) 0.15264(8) 0.0412(7) Uani . . 1.000
    C C8 0.69860(15) 0.5040(3) 0.13580(9) 0.0578(9) Uani . . 1.000
    C C9 0.92084(15) 0.3016(3) 0.03289(8) 0.0424(7) Uani . . 1.000
    C C10 1.01991(15) 0.2491(3) 0.05149(9) 0.0510(8) Uani . . 1.000
    C C11 1.08926(16) 0.1954(3) 0.01446(9) 0.0531(8) Uani . . 1.000
    C C12 1.05685(16) 0.1951(3) -0.03850(9) 0.0476(8) Uani . . 1.000
    Cl Cl2 0.62276(4) 0.87288(9) -0.08693(2) 0.0659(3) Uani . . 1.000
    N N5 0.36036(13) 0.5987(2) 0.12034(7) 0.0470(6) Uani . . 1.000
    N N6 0.32914(13) 0.6283(3) 0.06798(7) 0.0498(6) Uani . . 1.000
    N N7 0.37228(12) 0.7131(3) -0.01655(7) 0.0496(6) Uani . . 1.000
    N N8 0.44215(13) 0.7711(3) -0.05326(7) 0.0504(7) Uani . . 1.000
    C C13 0.33286(15) 0.5047(3) 0.20856(8) 0.0457(7) Uani . . 1.000
    C C14 0.43119(16) 0.4306(3) 0.21617(9) 0.0590(9) Uani . . 1.000
    C C15 0.4697(2) 0.3949(4) 0.26709(11) 0.0737(10) Uani . . 1.000
    C C16 0.4102(3) 0.4353(4) 0.31069(11) 0.0824(11) Uani . . 1.000
    C C17 0.3130(3) 0.5056(4) 0.30392(11) 0.0847(11) Uani . . 1.000
    C C18 0.27360(19) 0.5411(4) 0.25298(10) 0.0659(10) Uani . . 1.000
    C C19 0.29251(15) 0.5417(3) 0.15356(8) 0.0447(7) Uani . . 1.000
    C C20 0.18083(15) 0.5048(4) 0.14036(9) 0.0652(10) Uani . . 1.000
    C C21 0.40365(15) 0.6868(3) 0.03380(8) 0.0413(7) Uani . . 1.000
    C C22 0.50712(15) 0.7153(3) 0.05069(9) 0.0504(8) Uani . . 1.000
    C C23 0.57536(16) 0.7719(3) 0.01398(9) 0.0544(9) Uani . . 1.000
    C C24 0.53849(15) 0.7979(3) -0.03786(8) 0.0452(8) Uani . . 1.000
    H H2 0.97743 0.32685 0.20260 0.0652 Uiso . . 1.000
    H H2A 0.78456 0.39078 0.05550 0.0584 Uiso . . 1.000
    H H3 1.03011 0.34981 0.29067 0.0790 Uiso . . 1.000
    H H4 0.92279 0.48315 0.35274 0.0784 Uiso . . 1.000
    H H5 0.76379 0.59361 0.32608 0.0794 Uiso . . 1.000
    H H6 0.71119 0.57763 0.23780 0.0673 Uiso . . 1.000
    H H8A 0.65139 0.40417 0.13589 0.0867 Uiso . . 1.000
    H H8B 0.70128 0.55384 0.10038 0.0867 Uiso . . 1.000
    H H8C 0.67465 0.59352 0.16036 0.0867 Uiso . . 1.000
    H H10 1.03718 0.25111 0.08780 0.0612 Uiso . . 1.000
    H H11 1.15646 0.15993 0.02430 0.0637 Uiso . . 1.000
    H H6A 0.26572 0.61074 0.05748 0.0597 Uiso . . 1.000
    H H14 0.47190 0.40447 0.18658 0.0708 Uiso . . 1.000
    H H15 0.53550 0.34397 0.27169 0.0884 Uiso . . 1.000
    H H16 0.43643 0.41443 0.34507 0.0988 Uiso . . 1.000
    H H17 0.27255 0.53020 0.33372 0.1014 Uiso . . 1.000
    H H18 0.20706 0.58948 0.24880 0.0790 Uiso . . 1.000
    H H20A 0.17625 0.43717 0.10771 0.0976 Uiso . . 1.000
    H H20B 0.14407 0.61598 0.13594 0.0976 Uiso . . 1.000
    H H20C 0.15016 0.43759 0.16892 0.0976 Uiso . . 1.000
    H H22 0.52778 0.69562 0.08607 0.0605 Uiso . . 1.000
    H H23 0.64498 0.79301 0.02305 0.0652 Uiso . . 1.000
loop_
    _atom_site_aniso_label
    _atom_site_aniso_U_11
    _atom_site_aniso_U_22
    _atom_site_aniso_U_33
    _atom_site_aniso_U_12
    _atom_site_aniso_U_13
    _atom_site_aniso_U_23
    Cl1 0.0605(4) 0.0800(5) 0.0644(4) 0.0011(3) 0.0209(3) -0.0083(3)
    N1 0.0420(9) 0.0523(11) 0.0373(10) 0.0006(8) -0.0031(8) -0.0047(9)
    N2 0.0408(10) 0.0648(13) 0.0403(10) 0.0052(9) -0.0023(8) -0.0052(9)
    N3 0.0482(10) 0.0663(13) 0.0386(11) 0.0077(9) 0.0006(8) -0.0020(9)
    N4 0.0502(11) 0.0642(13) 0.0420(11) 0.0021(9) 0.0035(9) -0.0037(9)
    C1 0.0425(11) 0.0386(12) 0.0417(12) -0.0036(9) 0.0013(9) -0.0010(10)
    C2 0.0477(13) 0.0680(17) 0.0472(14) 0.0022(11) -0.0001(10) -0.0013(12)
    C3 0.0593(15) 0.082(2) 0.0562(16) 0.0015(13) -0.0146(12) 0.0046(14)
    C4 0.0936(19) 0.0618(17) 0.0404(14) -0.0081(15) -0.0097(13) -0.0022(12)
    C5 0.0921(19) 0.0604(17) 0.0462(15) 0.0132(14) 0.0105(13) -0.0080(13)
    C6 0.0621(14) 0.0584(16) 0.0479(14) 0.0130(12) 0.0018(11) -0.0064(12)
    C7 0.0406(11) 0.0403(12) 0.0426(12) -0.0034(9) -0.0008(9) -0.0028(10)
    C8 0.0454(12) 0.0738(18) 0.0540(15) 0.0110(12) -0.0040(10) -0.0104(13)
    C9 0.0422(12) 0.0443(13) 0.0405(12) -0.0052(9) -0.0011(9) -0.0030(10)
    C10 0.0395(12) 0.0689(16) 0.0445(13) -0.0028(11) -0.0064(10) -0.0072(11)
    C11 0.0350(11) 0.0679(17) 0.0563(15) -0.0024(11) -0.0041(10) -0.0040(12)
    C12 0.0445(12) 0.0505(14) 0.0479(14) -0.0034(10) 0.0071(10) -0.0031(11)
    Cl2 0.0597(4) 0.0801(5) 0.0584(4) -0.0044(3) 0.0162(3) 0.0076(3)
    N5 0.0486(10) 0.0556(12) 0.0366(10) -0.0048(8) -0.0034(8) 0.0064(9)
    N6 0.0419(10) 0.0677(13) 0.0395(10) -0.0068(9) -0.0062(8) 0.0074(9)
    N7 0.0458(10) 0.0656(13) 0.0374(10) -0.0068(9) -0.0032(8) 0.0041(9)
    N8 0.0507(11) 0.0614(13) 0.0390(10) -0.0037(9) 0.0006(8) 0.0047(9)
    C13 0.0501(12) 0.0482(14) 0.0387(12) -0.0074(10) 0.0005(10) 0.0024(10)
    C14 0.0483(13) 0.0776(19) 0.0511(15) -0.0038(12) -0.0009(10) 0.0149(13)
    C15 0.0681(16) 0.089(2) 0.0636(18) -0.0096(14) -0.0178(14) 0.0238(16)
    C16 0.114(2) 0.086(2) 0.0465(17) -0.0165(19) -0.0203(16) 0.0158(15)
    C17 0.118(2) 0.093(2) 0.0435(17) 0.009(2) 0.0174(16) -0.0029(15)
    C18 0.0769(17) 0.0728(19) 0.0482(15) 0.0164(14) 0.0107(12) 0.0031(13)
    C19 0.0458(12) 0.0435(13) 0.0447(13) -0.0009(10) -0.0011(10) 0.0003(10)
    C20 0.0483(13) 0.088(2) 0.0591(16) -0.0086(13) -0.0044(11) 0.0115(14)
    C21 0.0414(11) 0.0439(13) 0.0384(12) 0.0027(9) -0.0038(9) 0.0023(10)
    C22 0.0409(12) 0.0673(16) 0.0427(13) -0.0010(11) -0.0090(10) 0.0045(11)
    C23 0.0372(12) 0.0737(18) 0.0520(15) 0.0000(11) -0.0047(10) 0.0025(12)
    C24 0.0446(12) 0.0464(14) 0.0446(13) 0.0014(10) 0.0034(10) 0.0006(10)
_geom_special_details
;
Bond distances, angles <i>etc</i>. have been calculated using the rounded
fractional coordinates. All su's are estimated from the variances of the
(full) variance-covariance matrix. The cell e.s.d.'s are taken into account in
the estimation of distances, angles and torsion angles
;
loop_
    _geom_bond_atom_site_label_1
    _geom_bond_atom_site_label_2
    _geom_bond_site_symmetry_1
    _geom_bond_site_symmetry_2
    _geom_bond_distance
    _geom_bond_publ_flag
    Cl1 C12 . . 1.736(2) no
    Cl2 C24 . . 1.735(2) no
    N1 C7 . . 1.281(3) no
    N1 N2 . . 1.374(2) no
    N2 C9 . . 1.367(3) no
    N3 C9 . . 1.327(3) no
    N3 N4 . . 1.357(2) no
    N4 C12 . . 1.304(3) no
    N2 H2A . . 0.8600 no
    N5 C19 . . 1.281(3) no
    N5 N6 . . 1.379(2) no
    N6 C21 . . 1.360(3) no
    N7 C21 . . 1.329(3) no
    N7 N8 . . 1.359(2) no
    N8 C24 . . 1.302(3) no
    N6 H6A . . 0.8600 no
    C1 C6 . . 1.386(3) no
    C1 C2 . . 1.393(3) no
    C1 C7 . . 1.483(3) no
    C2 C3 . . 1.376(3) no
    C3 C4 . . 1.378(3) no
    C4 C5 . . 1.357(4) no
    C5 C6 . . 1.381(3) no
    C7 C8 . . 1.502(3) no
    C9 C10 . . 1.401(3) no
    C10 C11 . . 1.351(3) no
    C11 C12 . . 1.380(3) no
    C2 H2 . . 0.9300 no
    C3 H3 . . 0.9300 no
    C4 H4 . . 0.9300 no
    C5 H5 . . 0.9300 no
    C6 H6 . . 0.9300 no
    C8 H8A . . 0.9600 no
    C8 H8B . . 0.9600 no
    C8 H8C . . 0.9600 no
    C10 H10 . . 0.9300 no
    C11 H11 . . 0.9300 no
    C13 C14 . . 1.386(3) no
    C13 C19 . . 1.486(3) no
    C13 C18 . . 1.378(3) no
    C14 C15 . . 1.383(4) no
    C15 C16 . . 1.370(4) no
    C16 C17 . . 1.359(5) no
    C17 C18 . . 1.387(4) no
    C19 C20 . . 1.489(3) no
    C21 C22 . . 1.401(3) no
    C22 C23 . . 1.342(3) no
    C23 C24 . . 1.385(3) no
    C14 H14 . . 0.9300 no
    C15 H15 . . 0.9300 no
    C16 H16 . . 0.9300 no
    C17 H17 . . 0.9300 no
    C18 H18 . . 0.9300 no
    C20 H20A . . 0.9600 no
    C20 H20B . . 0.9600 no
    C20 H20C . . 0.9600 no
    C22 H22 . . 0.9300 no
    C23 H23 . . 0.9300 no
loop_
    _geom_contact_atom_site_label_1
    _geom_contact_atom_site_label_2
    _geom_contact_distance
    _geom_contact_site_symmetry_1
    _geom_contact_site_symmetry_2
    _geom_contact_publ_flag
    Cl1 C8 3.645(2) . 3_765 no
    Cl1 C9 3.574(2) . 3_755 no
    Cl1 C10 3.609(2) . 3_755 no
    Cl2 C22 3.617(2) . 3_675 no
    Cl2 C21 3.564(2) . 3_675 no
    Cl1 H5 3.1300 . 4_554 no
    Cl1 H8B 3.1400 . 3_765 no
    Cl1 H16 3.1100 . 4_554 no
    Cl2 H4 3.1400 . 4_464 no
    Cl2 H17 2.8700 . 4_564 no
    N2 N7 3.102(2) . 3_665 no
    N3 N6 3.138(2) . 3_665 no
    N4 C20 3.383(3) . 3_665 no
    N6 N3 3.138(2) . 3_665 no
    N7 N2 3.102(2) . 3_665 no
    N8 C8 3.408(3) . 3_665 no
    N1 H2 2.4700 . . no
    N1 H10 2.4500 . . no
    N2 H8B 2.4900 . . no
    N3 H6A 2.3500 . 3_665 no
    N4 H16 2.7700 . 4_554 no
    N4 H20B 2.6500 . 3_665 no
    N5 H22 2.4300 . . no
    N5 H14 2.6100 . . no
    N6 H20A 2.6300 . . no
    N6 H20B 2.9300 . . no
    N7 H2A 2.3500 . 3_665 no
    N8 H8A 2.7100 . 3_665 no
    C5 C7 3.530(3) . 2_655 no
    C7 C5 3.530(3) . 2_645 no
    C8 N8 3.408(3) . 3_665 no
    C8 C22 3.588(3) . . no
    C8 Cl1 3.645(2) . 3_765 no
    C9 Cl1 3.574(2) . 3_755 no
    C10 C20 3.563(3) . 1_655 no
    C10 C12 3.475(3) . 3_755 no
    C10 Cl1 3.609(2) . 3_755 no
    C11 C12 3.521(3) . 3_755 no
    C12 C11 3.521(3) . 3_755 no
    C12 C10 3.475(3) . 3_755 no
    C20 N4 3.383(3) . 3_665 no
    C20 C10 3.563(3) . 1_455 no
    C21 Cl2 3.564(2) . 3_675 no
    C22 Cl2 3.617(2) . 3_675 no
    C22 C8 3.588(3) . . no
    C23 C24 3.582(3) . 3_675 no
    C24 C23 3.582(3) . 3_675 no
    C2 H6 3.0800 . 2_645 no
    C4 H8C 3.0700 . 2_645 no
    C6 H8C 2.5700 . . no
    C7 H5 2.8100 . 2_645 no
    C8 H2A 2.4500 . . no
    C8 H22 2.8800 . . no
    C8 H6 2.6100 . . no
    C10 H20A 2.8100 . 1_655 no
    C16 H20B 2.8200 . 2_545 no
    C18 H20C 2.7200 . . no
    C20 H18 2.7900 . . no
    C20 H10 2.9400 . 1_455 no
    C20 H6A 2.4800 . . no
    C22 H8B 3.0100 . . no
    H2 H20C 2.5200 . 1_655 no
    H2 N1 2.4700 . . no
    H2A H8B 1.9800 . . no
    H2A C8 2.4500 . . no
    H2A N7 2.3500 . 3_665 no
    H4 Cl2 3.1400 . 4_565 no
    H5 C7 2.8100 . 2_655 no
    H5 Cl1 3.1300 . 4_455 no
    H6 H8C 1.9900 . . no
    H6 C2 3.0800 . 2_655 no
    H6 C8 2.6100 . . no
    H6A C20 2.4800 . . no
    H6A H20B 2.5200 . . no
    H6A N3 2.3500 . 3_665 no
    H6A H20A 2.1400 . . no
    H8A N8 2.7100 . 3_665 no
    H8B C22 3.0100 . . no
    H8B N2 2.4900 . . no
    H8B Cl1 3.1400 . 3_765 no
    H8B H2A 1.9800 . . no
    H8B H22 2.4800 . . no
    H8C C4 3.0700 . 2_655 no
    H8C C6 2.5700 . . no
    H8C H6 1.9900 . . no
    H10 H20A 2.3100 . 1_655 no
    H10 N1 2.4500 . . no
    H10 C20 2.9400 . 1_655 no
    H14 N5 2.6100 . . no
    H16 H20B 2.5000 . 2_545 no
    H16 Cl1 3.1100 . 4_455 no
    H16 N4 2.7700 . 4_455 no
    H17 Cl2 2.8700 . 4_465 no
    H18 C20 2.7900 . . no
    H18 H20C 2.4000 . . no
    H20A N6 2.6300 . . no
    H20A C10 2.8100 . 1_455 no
    H20A H6A 2.1400 . . no
    H20A H10 2.3100 . 1_455 no
    H20B N6 2.9300 . . no
    H20B H6A 2.5200 . . no
    H20B C16 2.8200 . 2_555 no
    H20B H16 2.5000 . 2_555 no
    H20B N4 2.6500 . 3_665 no
    H20C C18 2.7200 . . no
    H20C H2 2.5200 . 1_455 no
    H20C H18 2.4000 . . no
    H22 N5 2.4300 . . no
    H22 C8 2.8800 . . no
    H22 H8B 2.4800 . . no
loop_
    _geom_angle_atom_site_label_1
    _geom_angle_atom_site_label_2
    _geom_angle_atom_site_label_3
    _geom_angle_site_symmetry_1
    _geom_angle_site_symmetry_2
    _geom_angle_site_symmetry_3
    _geom_angle
    _geom_angle_publ_flag
    N2 N1 C7 . . . 118.65(16) no
    N1 N2 C9 . . . 117.45(16) no
    N4 N3 C9 . . . 119.19(17) no
    N3 N4 C12 . . . 118.65(18) no
    N1 N2 H2A . . . 121.00 no
    C9 N2 H2A . . . 121.00 no
    N6 N5 C19 . . . 118.40(17) no
    N5 N6 C21 . . . 116.66(16) no
    N8 N7 C21 . . . 119.40(16) no
    N7 N8 C24 . . . 118.61(17) no
    N5 N6 H6A . . . 122.00 no
    C21 N6 H6A . . . 122.00 no
    C6 C1 C7 . . . 121.62(18) no
    C2 C1 C6 . . . 117.33(19) no
    C2 C1 C7 . . . 121.04(18) no
    C1 C2 C3 . . . 121.1(2) no
    C2 C3 C4 . . . 120.3(2) no
    C3 C4 C5 . . . 119.5(2) no
    C4 C5 C6 . . . 120.7(2) no
    C1 C6 C5 . . . 121.1(2) no
    N1 C7 C1 . . . 116.18(17) no
    C1 C7 C8 . . . 119.99(17) no
    N1 C7 C8 . . . 123.83(18) no
    N2 C9 N3 . . . 115.49(17) no
    N3 C9 C10 . . . 122.81(19) no
    N2 C9 C10 . . . 121.70(18) no
    C9 C10 C11 . . . 117.2(2) no
    C10 C11 C12 . . . 117.61(19) no
    Cl1 C12 C11 . . . 119.91(16) no
    Cl1 C12 N4 . . . 115.54(17) no
    N4 C12 C11 . . . 124.5(2) no
    C3 C2 H2 . . . 119.00 no
    C1 C2 H2 . . . 119.00 no
    C2 C3 H3 . . . 120.00 no
    C4 C3 H3 . . . 120.00 no
    C3 C4 H4 . . . 120.00 no
    C5 C4 H4 . . . 120.00 no
    C6 C5 H5 . . . 120.00 no
    C4 C5 H5 . . . 120.00 no
    C1 C6 H6 . . . 119.00 no
    C5 C6 H6 . . . 119.00 no
    C7 C8 H8A . . . 109.00 no
    C7 C8 H8B . . . 109.00 no
    H8A C8 H8C . . . 109.00 no
    H8B C8 H8C . . . 109.00 no
    H8A C8 H8B . . . 109.00 no
    C7 C8 H8C . . . 109.00 no
    C11 C10 H10 . . . 121.00 no
    C9 C10 H10 . . . 121.00 no
    C10 C11 H11 . . . 121.00 no
    C12 C11 H11 . . . 121.00 no
    C14 C13 C18 . . . 118.5(2) no
    C14 C13 C19 . . . 120.34(18) no
    C18 C13 C19 . . . 121.17(19) no
    C13 C14 C15 . . . 121.0(2) no
    C14 C15 C16 . . . 119.5(3) no
    C15 C16 C17 . . . 120.3(3) no
    C16 C17 C18 . . . 120.6(3) no
    C13 C18 C17 . . . 120.1(2) no
    N5 C19 C13 . . . 115.40(17) no
    N5 C19 C20 . . . 125.14(19) no
    C13 C19 C20 . . . 119.42(18) no
    N6 C21 N7 . . . 115.77(17) no
    N7 C21 C22 . . . 122.35(19) no
    N6 C21 C22 . . . 121.88(19) no
    C21 C22 C23 . . . 117.6(2) no
    C22 C23 C24 . . . 117.69(19) no
    N8 C24 C23 . . . 124.33(19) no
    Cl2 C24 N8 . . . 115.87(15) no
    Cl2 C24 C23 . . . 119.79(15) no
    C13 C14 H14 . . . 119.00 no
    C15 C14 H14 . . . 119.00 no
    C14 C15 H15 . . . 120.00 no
    C16 C15 H15 . . . 120.00 no
    C15 C16 H16 . . . 120.00 no
    C17 C16 H16 . . . 120.00 no
    C16 C17 H17 . . . 120.00 no
    C18 C17 H17 . . . 120.00 no
    C13 C18 H18 . . . 120.00 no
    C17 C18 H18 . . . 120.00 no
    C19 C20 H20A . . . 109.00 no
    C19 C20 H20B . . . 109.00 no
    C19 C20 H20C . . . 109.00 no
    H20A C20 H20B . . . 109.00 no
    H20A C20 H20C . . . 109.00 no
    H20B C20 H20C . . . 109.00 no
    C21 C22 H22 . . . 121.00 no
    C23 C22 H22 . . . 121.00 no
    C22 C23 H23 . . . 121.00 no
    C24 C23 H23 . . . 121.00 no
loop_
    _geom_torsion_atom_site_label_1
    _geom_torsion_atom_site_label_2
    _geom_torsion_atom_site_label_3
    _geom_torsion_atom_site_label_4
    _geom_torsion_site_symmetry_1
    _geom_torsion_site_symmetry_2
    _geom_torsion_site_symmetry_3
    _geom_torsion_site_symmetry_4
    _geom_torsion
    _geom_torsion_publ_flag
    C7 N1 N2 C9 . . . . 176.9(2) no
    N2 N1 C7 C1 . . . . 179.52(18) no
    N2 N1 C7 C8 . . . . -0.3(3) no
    N1 N2 C9 N3 . . . . -177.00(19) no
    N1 N2 C9 C10 . . . . 2.5(3) no
    C9 N3 N4 C12 . . . . -0.7(3) no
    N4 N3 C9 N2 . . . . 178.8(2) no
    N4 N3 C9 C10 . . . . -0.7(3) no
    N3 N4 C12 Cl1 . . . . -179.75(17) no
    N3 N4 C12 C11 . . . . 1.5(4) no
    N6 N5 C19 C13 . . . . 177.23(18) no
    N6 N5 C19 C20 . . . . -0.3(3) no
    C19 N5 N6 C21 . . . . -179.3(2) no
    N5 N6 C21 C22 . . . . 0.2(3) no
    N5 N6 C21 N7 . . . . 179.46(19) no
    N8 N7 C21 N6 . . . . -179.8(2) no
    C21 N7 N8 C24 . . . . 0.5(3) no
    N8 N7 C21 C22 . . . . -0.5(3) no
    N7 N8 C24 Cl2 . . . . -179.70(17) no
    N7 N8 C24 C23 . . . . -0.3(4) no
    C6 C1 C2 C3 . . . . -2.0(3) no
    C7 C1 C2 C3 . . . . 179.3(2) no
    C2 C1 C7 N1 . . . . -5.4(3) no
    C2 C1 C7 C8 . . . . 174.3(2) no
    C6 C1 C7 N1 . . . . 175.9(2) no
    C6 C1 C7 C8 . . . . -4.3(3) no
    C2 C1 C6 C5 . . . . 1.2(3) no
    C7 C1 C6 C5 . . . . 179.9(2) no
    C1 C2 C3 C4 . . . . 1.4(4) no
    C2 C3 C4 C5 . . . . 0.0(4) no
    C3 C4 C5 C6 . . . . -0.8(4) no
    C4 C5 C6 C1 . . . . 0.1(4) no
    N3 C9 C10 C11 . . . . 1.3(3) no
    N2 C9 C10 C11 . . . . -178.2(2) no
    C9 C10 C11 C12 . . . . -0.5(3) no
    C10 C11 C12 Cl1 . . . . -179.57(17) no
    C10 C11 C12 N4 . . . . -0.9(4) no
    C18 C13 C14 C15 . . . . -0.5(4) no
    C19 C13 C14 C15 . . . . -179.8(2) no
    C14 C13 C18 C17 . . . . 0.7(4) no
    C19 C13 C18 C17 . . . . -179.9(3) no
    C14 C13 C19 N5 . . . . -37.7(3) no
    C14 C13 C19 C20 . . . . 140.0(2) no
    C18 C13 C19 N5 . . . . 143.0(2) no
    C18 C13 C19 C20 . . . . -39.3(3) no
    C13 C14 C15 C16 . . . . -0.8(4) no
    C14 C15 C16 C17 . . . . 1.7(5) no
    C15 C16 C17 C18 . . . . -1.4(5) no
    C16 C17 C18 C13 . . . . 0.2(5) no
    N6 C21 C22 C23 . . . . 179.5(2) no
    N7 C21 C22 C23 . . . . 0.3(3) no
    C21 C22 C23 C24 . . . . 0.0(3) no
    C22 C23 C24 Cl2 . . . . 179.42(18) no
    C22 C23 C24 N8 . . . . 0.0(4) no
loop_
    _geom_hbond_atom_site_label_D
    _geom_hbond_atom_site_label_H
    _geom_hbond_atom_site_label_A
    _geom_hbond_site_symmetry_A
    _geom_hbond_distance_DH
    _geom_hbond_distance_HA
    _geom_hbond_distance_DA
    _geom_hbond_angle_DHA
    _geom_hbond_publ_flag
    N2 H2A N7 3_665 0.8600 2.3500 3.102(2) 146.00 yes
    N6 H6A N3 3_665 0.8600 2.3500 3.138(2) 153.00 yes
