# Supplementary material for: 3-Chloro-6-[(E)-2-(1-phenyl­ethyl­idene)hydrazin­yl]pyridazine
Source: Acta Crystallogr Sect E Struct Rep Online. 2010 Jul 24;66(Pt 8):o2107. doi: 10.1107/S1600536810024402 (PMC3007326; doi:10.1107/S1600536810024402)
Supplement: Supplementary file 2 [file e-66-o2107-Isup2.hkl]

#
# h,k,l, Fc-squared, Fo-squared, sigma(Fo-squared) and status flag
#
data_I
_shelx_title ' AQA68N_0m in P2(1)/n'
_shelx_refln_list_code          4
_shelx_F_calc_maximum      218.40
_exptl_crystal_F_000      1024.00
_reflns_d_resolution_high  0.7498
 
loop_
 _symmetry_equiv_pos_as_xyz
 'x, y, z'
 '-x+1/2, y+1/2, -z+1/2'
 '-x, -y, -z'
 'x-1/2, -y-1/2, z-1/2'
 
_cell_length_a    12.8006
_cell_length_b     7.4703
_cell_length_c    24.9520
_cell_angle_alpha  90.000
_cell_angle_beta   90.737
_cell_angle_gamma  90.000
 
_shelx_F_squared_multiplier     1.000
 
loop_
 _refln_index_h
 _refln_index_k
 _refln_index_l
 _refln_F_squared_calc
 _refln_F_squared_meas
 _refln_F_squared_sigma
 _refln_observed_status
   2   0   0     1921.15     1849.92     50.25 o
   4   0   0    19665.25    19652.01    510.46 o
   6   0   0      941.68     1012.72     27.75 o
   8   0   0        7.24       35.71      3.94 o
  10   0   0      153.27      157.58      8.77 o
  12   0   0      187.26      190.74     14.68 o
  14   0   0       57.53       45.17     16.90 o
  16   0   0        3.85       -2.32     29.63 o
   1   1   0        3.95       -1.48      1.48 o
   2   1   0      841.93      799.02     10.27 o
   3   1   0       39.86       45.18      2.88 o
   4   1   0     3605.44     3583.09     44.97 o
   5   1   0      734.58      761.18     14.35 o
   6   1   0      112.43      113.47      6.95 o
   7   1   0        0.22       -2.65      3.68 o
   8   1   0       17.05       12.08      5.01 o
   9   1   0       80.26       94.89      7.50 o
  10   1   0       58.37       69.99      8.78 o
  11   1   0        4.21       -0.16      6.92 o
  12   1   0       86.84      100.10     12.28 o
  13   1   0      112.24      120.00      8.29 o
  14   1   0        9.00        4.69      9.03 o
  15   1   0        4.54        8.10      9.69 o
  16   1   0        2.03       -6.18     20.96 o
   0   2   0      404.62      349.98      9.66 o
   1   2   0    39079.24    39582.42    816.19 o
   2   2   0    38488.43    36975.98    763.48 o
   3   2   0    13316.81    13401.06    139.89 o
   4   2   0       37.68       27.39      2.99 o
   5   2   0     9040.08     9177.68    106.40 o
   6   2   0     1148.74     1262.86     20.02 o
   7   2   0      443.19      400.94      7.82 o
   8   2   0      521.10      532.46     11.62 o
   9   2   0      964.68      978.14     31.04 o
  10   2   0      100.73       88.47      9.81 o
  11   2   0        0.02       -7.56      7.56 o
  12   2   0        1.30       -8.40      8.40 o
  13   2   0      124.59      131.74     35.65 o
  14   2   0        0.03       -8.50     14.82 o
  15   2   0        0.08       -0.58     13.20 o
  16   2   0        0.34        3.72     11.78 o
   1   3   0       32.58       39.48      4.33 o
   2   3   0     1211.01     1160.36     23.57 o
   3   3   0        4.45        2.24      3.01 o
   4   3   0     2428.82     2365.43     33.30 o
   5   3   0      111.43       98.64      6.56 o
   6   3   0       13.22       21.94      4.07 o
   7   3   0      183.73      182.76      8.15 o
   8   3   0        8.29        0.91      3.66 o
   9   3   0       29.34       26.73      4.53 o
  10   3   0        0.01       -4.47      4.47 o
  11   3   0       46.61       40.43      7.82 o
  12   3   0       30.74       22.99      7.62 o
  13   3   0       36.49       61.08     22.69 o
  14   3   0       36.56       64.93     15.06 o
  15   3   0       11.56       25.29     13.46 o
  16   3   0        2.96       -7.10     15.28 o
   0   4   0       32.75        8.33      6.19 o
   1   4   0      252.04      210.88     10.64 o
   2   4   0        7.53       -5.71      5.71 o
   3   4   0     2658.75     2593.94     41.22 o
   4   4   0     4186.35     4047.95     59.86 o
   5   4   0      285.22      368.05     12.63 o
   6   4   0      220.19      224.92     11.87 o
   7   4   0      289.95      330.57     12.37 o
   8   4   0     1202.68     1210.71     24.48 o
   9   4   0       78.18       81.19     14.55 o
  10   4   0      393.87      429.79     36.37 o
  11   4   0        7.87       -5.92      7.35 o
  12   4   0       72.23       79.76     10.82 o
  13   4   0        5.42       -0.66     11.79 o
  14   4   0       24.69       20.78     18.29 o
  15   4   0        0.78        0.56     13.10 o
   1   5   0        2.93       -1.04      5.03 o
   2   5   0       10.35       12.33      5.42 o
   3   5   0        6.10       -2.39      4.99 o
   4   5   0       48.18       38.90      7.11 o
   5   5   0        5.88       -3.25      4.95 o
   6   5   0        1.57       16.43      6.22 o
   7   5   0        1.90        2.89      5.48 o
   8   5   0       43.19       54.22      8.59 o
   9   5   0      101.60       89.87     11.76 o
  10   5   0      231.92      236.78     17.13 o
  11   5   0        7.75       15.48      9.04 o
  12   5   0        0.90       12.47      9.61 o
  13   5   0       31.46       32.19     14.73 o
  14   5   0       17.39       26.68     29.17 o
   0   6   0        7.48        1.20      9.26 o
   1   6   0      104.40       94.68      9.87 o
   2   6   0      309.50      309.85     15.83 o
   3   6   0       16.33        1.25     12.14 o
   4   6   0       78.45       65.16      8.92 o
   5   6   0      496.18      470.09     19.11 o
   6   6   0        0.88        0.32      7.93 o
   7   6   0        2.33       -6.15      9.85 o
   8   6   0        2.61       -6.28      7.48 o
   9   6   0      334.05      363.56     19.25 o
  10   6   0       28.41       19.68      9.77 o
  11   6   0        2.03      -12.42     12.42 o
  12   6   0       24.48       14.86     10.41 o
  13   6   0       49.76       56.38     13.06 o
   1   7   0       10.80       17.07      7.56 o
   2   7   0        5.54        7.86      7.08 o
   3   7   0       29.06       20.56      7.63 o
   4   7   0       23.15       30.75     12.44 o
   5   7   0       97.25      102.56     13.60 o
   6   7   0       52.10       28.68      9.95 o
   7   7   0       10.01        2.68     18.57 o
   8   7   0       92.53       85.57     13.70 o
   9   7   0       77.76       46.49     13.55 o
  10   7   0       19.18       19.84     11.20 o
  11   7   0       12.25        5.89     22.01 o
  12   7   0        1.68        1.12     14.90 o
   0   8   0       46.93       70.83     24.77 o
   1   8   0        0.44        9.03      8.02 o
   2   8   0        4.67       -0.49      7.73 o
   3   8   0       16.31        2.82      7.77 o
   4   8   0       40.64       34.26     11.26 o
   5   8   0        3.33        1.37     11.02 o
   6   8   0      112.44      126.59     24.51 o
   7   8   0       16.88        6.39      9.96 o
   8   8   0       60.43       62.66     14.91 o
   9   8   0        1.37       -1.99     18.91 o
  10   8   0       44.15       30.30     12.61 o
   1   9   0        0.70       -3.48      7.91 o
   2   9   0        5.27       19.68     13.26 o
   3   9   0       36.52       18.23     18.29 o
   4   9   0        6.79       13.24     11.90 o
   5   9   0       52.93       55.91     14.06 o
   6   9   0       49.14       40.17     13.44 o
   7   9   0       30.94       19.69     12.18 o
 -17   0   1       77.24       74.08     38.89 o
 -15   0   1       65.42       74.08     31.48 o
 -13   0   1      315.25      357.97     19.32 o
 -11   0   1       46.83       50.08      6.02 o
  -9   0   1      330.80      320.32     10.47 o
  -7   0   1       26.48       35.68      3.70 o
  -5   0   1       43.75       30.93      7.65 o
  -3   0   1        0.02       -1.16      4.58 o
   3   0   1       64.05       50.80      2.94 o
   5   0   1       26.08       28.85      3.18 o
   7   0   1      142.04      141.70      6.27 o
   9   0   1      285.35      289.60     10.48 o
  11   0   1       65.07       69.81      7.94 o
  13   0   1        0.03        1.40      7.32 o
  15   0   1        3.25      -19.91     19.91 o
  17   0   1       28.43        3.24     33.80 o
 -16   1   1        0.03      -19.23     19.23 o
 -15   1   1       33.30       44.88     25.09 o
 -14   1   1       66.68      101.06     13.08 o
 -13   1   1       63.17       43.28     10.51 o
 -12   1   1      178.45      187.27     16.09 o
 -11   1   1       46.09       59.71      7.55 o
 -10   1   1      325.14      326.58     13.12 o
  -9   1   1      283.13      284.50     11.46 o
  -8   1   1      248.54      235.46     10.08 o
  -7   1   1       67.65       80.62      6.16 o
  -6   1   1      594.93      553.76     14.37 o
  -5   1   1       85.91       74.38      5.63 o
  -4   1   1      340.68      278.04      7.92 o
  -3   1   1       88.41       74.88      4.04 o
  -1   1   1      668.23      734.08      9.07 o
   0   1   1     1080.07     1012.29     11.99 o
   1   1   1     1179.97     1293.42     14.93 o
   2   1   1     3514.72     3677.70     41.94 o
   3   1   1        1.46        7.64      1.54 o
   4   1   1      116.59       92.33      3.99 o
   5   1   1     1272.99     1460.15     24.26 o
   6   1   1     5936.76     6536.43    108.78 o
   7   1   1        1.76        3.48      3.68 o
   8   1   1      771.22      739.39     24.72 o
   9   1   1      163.73      174.83      9.73 o
  10   1   1        8.08        3.13      4.57 o
  11   1   1      186.51      190.84      7.43 o
  12   1   1       13.92       18.76      5.47 o
  13   1   1        3.49        8.15      5.39 o
  14   1   1       30.65       23.62     10.15 o
  15   1   1       15.49       11.07     12.56 o
  16   1   1        1.12      -20.00     20.01 o
 -16   2   1       35.82       47.68     31.72 o
 -15   2   1       12.60       16.91     11.92 o
 -14   2   1       74.01       78.21     15.42 o
 -13   2   1        0.03       -9.72      9.72 o
 -12   2   1       88.58      110.00     15.28 o
 -11   2   1      104.96      100.66     14.23 o
 -10   2   1      702.48      714.44     23.44 o
  -9   2   1       40.39       51.94      8.09 o
  -8   2   1        6.29        0.80      2.54 o
  -7   2   1      131.77      147.27      6.49 o
  -6   2   1       50.21       46.09      3.05 o
  -5   2   1        1.55       -2.50      2.50 o
  -4   2   1      191.36      182.75      5.73 o
  -3   2   1        2.38       -2.82      2.82 o
  -2   2   1     7939.90     7722.52     82.02 o
  -1   2   1        3.42       -2.46      2.46 o
   0   2   1     3565.11     3361.82     40.22 o
   1   2   1      265.74      268.19      9.92 o
   2   2   1     3323.38     3091.57     34.86 o
   3   2   1      161.70      157.44      4.78 o
   4   2   1       32.03       30.78      3.15 o
   5   2   1        4.43       -2.84      3.76 o
   6   2   1        3.66        2.59      2.42 o
   7   2   1       45.49       48.56      3.74 o
   8   2   1      403.20      437.82     14.54 o
   9   2   1        8.87        6.07      3.22 o
  10   2   1       35.47       39.02      4.46 o
  11   2   1       83.96       65.15     12.41 o
  12   2   1      228.77      210.09     19.53 o
  13   2   1       10.94        4.63     10.36 o
  14   2   1        0.77       11.70     11.01 o
  15   2   1       18.66        4.01     11.61 o
  16   2   1       37.23       29.28     37.04 o
 -16   3   1       10.25       40.45     30.79 o
 -15   3   1       19.90       12.83     12.13 o
 -14   3   1        1.87        2.04     11.30 o
 -13   3   1       31.97       28.51     12.32 o
 -12   3   1       73.65       73.04      8.67 o
 -11   3   1       49.43       52.56      7.78 o
 -10   3   1      393.00      372.25     12.43 o
  -9   3   1      375.60      382.43     10.81 o
  -8   3   1        8.10        4.57      3.64 o
  -7   3   1      334.78      348.77     15.59 o
  -6   3   1      100.28       87.27      5.92 o
  -5   3   1      774.46      713.92     16.42 o
  -4   3   1      802.97      772.44     13.39 o
  -3   3   1     2463.23     2345.90     32.57 o
  -2   3   1     1834.33     1675.90     24.87 o
  -1   3   1        0.41        3.05      2.72 o
   0   3   1      519.14      460.75      9.01 o
   1   3   1        7.47        3.87      2.69 o
   2   3   1     1630.72     1669.95     24.87 o
   3   3   1      131.84      161.16      6.46 o
   4   3   1      444.51      471.64     10.06 o
   5   3   1       37.64       63.69      7.42 o
   6   3   1        0.02        2.42      3.55 o
   7   3   1      887.99     1006.31     19.70 o
   8   3   1      216.50      255.67      9.22 o
   9   3   1        1.14       -2.44      3.59 o
  10   3   1        9.57       11.52      3.41 o
  11   3   1        3.11        5.85      6.83 o
  12   3   1      263.66      254.73     14.51 o
  13   3   1       97.67      108.21     24.54 o
  14   3   1       10.62       27.20     13.18 o
  15   3   1       38.28       62.54     15.66 o
  16   3   1        2.01       22.93     13.64 o
 -15   4   1       24.66       11.46     14.56 o
 -14   4   1       34.42       39.49     15.56 o
 -13   4   1       85.48       66.88     25.23 o
 -12   4   1       57.11       77.03     10.83 o
 -11   4   1        0.02       -5.48      8.28 o
 -10   4   1       10.50        7.49      7.55 o
  -9   4   1      147.09      146.78     10.36 o
  -8   4   1        2.76       -4.46      4.46 o
  -7   4   1      107.98      115.45      8.83 o
  -6   4   1        1.44       -3.78      4.70 o
  -5   4   1        9.25       12.60      3.97 o
  -4   4   1      915.62      804.56     20.16 o
  -3   4   1      139.71      132.83      8.33 o
  -2   4   1      472.73      487.84     28.34 o
  -1   4   1        8.72        3.20      4.84 o
   0   4   1       89.22       84.55      7.23 o
   1   4   1      135.64      129.00      8.60 o
   2   4   1     2045.07     1911.33     36.37 o
   3   4   1      185.33      192.99      9.35 o
   4   4   1        9.30        3.15      4.86 o
   5   4   1       57.11       60.64      5.88 o
   6   4   1        5.52        1.70      4.54 o
   7   4   1      186.05      194.08      9.96 o
   8   4   1      118.37      121.02      8.56 o
   9   4   1        0.33        0.44      9.02 o
  10   4   1       41.25       36.68      9.29 o
  11   4   1      139.03      123.65     13.10 o
  12   4   1        2.29       -6.79      6.79 o
  13   4   1       85.05      108.92     21.30 o
  14   4   1        0.02       21.04     19.21 o
  15   4   1       60.98       88.51     46.07 o
 -14   5   1       10.84        5.03     14.11 o
 -13   5   1       92.94      100.80     24.54 o
 -12   5   1        0.58        8.94     14.26 o
 -11   5   1        8.66        5.37      8.48 o
 -10   5   1      131.67      123.62     13.35 o
  -9   5   1      163.94      159.50     12.17 o
  -8   5   1      571.35      574.74     20.01 o
  -7   5   1       49.67       51.47      7.53 o
  -6   5   1      189.54      189.52     18.19 o
  -5   5   1        3.40        0.77      5.24 o
  -4   5   1       17.15       12.66      5.88 o
  -3   5   1       72.50       54.90      7.28 o
  -2   5   1       69.90       81.67      8.09 o
  -1   5   1      332.56      307.66     14.21 o
   0   5   1      113.61      143.98      9.99 o
   1   5   1      158.89      184.52     13.50 o
   2   5   1       18.98       38.69      6.45 o
   3   5   1      573.14      562.58     17.37 o
   4   5   1      897.79      888.76     27.67 o
   5   5   1      182.37      169.99     10.47 o
   6   5   1       76.10       74.08      7.15 o
   7   5   1       97.95      100.34     10.91 o
   8   5   1      105.87      116.37     12.28 o
   9   5   1        0.54       -1.29      8.59 o
  10   5   1      167.22      161.98     14.92 o
  11   5   1       22.52       24.27      9.88 o
  12   5   1        1.98        4.24     10.79 o
  13   5   1       55.07       71.50     12.62 o
  14   5   1       10.55       10.42     14.56 o
 -13   6   1       49.35       39.26     16.24 o
 -12   6   1       61.92       91.84     14.01 o
 -11   6   1        4.30       -1.75     10.67 o
 -10   6   1       22.16       19.41      9.80 o
  -9   6   1       38.66       40.89      9.33 o
  -8   6   1       53.09       67.99     11.06 o
  -7   6   1       12.94        5.21      9.80 o
  -6   6   1       17.80       -0.93      7.48 o
  -5   6   1      183.71      185.75     12.76 o
  -4   6   1       49.53       45.88      8.23 o
  -3   6   1       93.45       92.08     15.70 o
  -2   6   1       35.19       40.40      8.75 o
  -1   6   1        8.96        7.63      6.24 o
   0   6   1      151.02      158.01     11.58 o
   1   6   1        1.42        1.48      5.82 o
   2   6   1        6.69        1.59      6.14 o
   3   6   1        2.56       -5.75      5.75 o
   4   6   1      329.77      311.75     16.64 o
   5   6   1        0.05       -6.08      6.08 o
   6   6   1       28.46       29.22      8.70 o
   7   6   1       47.92       69.50     11.10 o
   8   6   1       38.76       41.30     10.18 o
   9   6   1        4.58        9.04      8.89 o
  10   6   1       46.54       21.04      9.85 o
  11   6   1        1.17       -2.07      9.20 o
  12   6   1        0.01       -6.62      9.26 o
  13   6   1        7.30        9.30     10.67 o
 -12   7   1        3.05      -11.57     17.90 o
 -11   7   1       24.56       26.88     11.70 o
 -10   7   1       18.57       11.45     17.82 o
  -9   7   1        5.34       11.98      8.31 o
  -8   7   1      204.04      238.61     19.39 o
  -7   7   1       32.58       40.75     11.37 o
  -6   7   1        0.21        2.03     13.27 o
  -5   7   1       22.70       43.01     10.83 o
  -4   7   1       84.62       76.87     13.63 o
  -3   7   1       21.17       41.57      8.42 o
  -2   7   1      101.74      119.89     16.71 o
  -1   7   1       75.86       71.12     10.44 o
   0   7   1       24.49       20.13      7.75 o
   1   7   1        8.07        3.45      6.65 o
   2   7   1       20.82       26.71      7.82 o
   3   7   1       44.47       22.79      9.30 o
   4   7   1      115.44      143.64     13.37 o
   5   7   1       42.43       28.49      9.80 o
   6   7   1        2.41       -7.68      7.68 o
   7   7   1       35.84       46.10     11.41 o
   8   7   1       98.54      105.38     14.53 o
   9   7   1       21.78       13.18     10.83 o
  10   7   1       22.48       35.60     11.68 o
  11   7   1        4.18        9.04     10.72 o
  12   7   1        2.33      -10.64     10.64 o
 -10   8   1        0.02       -5.97     10.63 o
  -9   8   1        0.29       -0.59     10.16 o
  -8   8   1       35.41       35.71     12.19 o
  -7   8   1      127.90      125.21     16.32 o
  -6   8   1        1.15       -0.76     11.39 o
  -5   8   1        1.54       16.26     10.88 o
  -4   8   1       82.24       90.92     14.02 o
  -3   8   1        1.44       -4.68      7.31 o
  -2   8   1       15.55       20.77     10.09 o
  -1   8   1        3.96        5.66      7.95 o
   0   8   1       13.48       12.97      8.36 o
   1   8   1        4.64       11.75      8.15 o
   2   8   1        5.56       -0.14      7.95 o
   3   8   1       30.22       19.45      9.67 o
   4   8   1        9.19        8.20     12.47 o
   5   8   1       62.91       59.28     20.30 o
   6   8   1       15.80        9.97     10.27 o
   7   8   1        0.72        6.16     11.43 o
   8   8   1        3.26        5.85     10.41 o
   9   8   1        2.65       -7.64      9.74 o
  10   8   1        6.23       25.41     16.60 o
  -7   9   1       26.14       37.26     13.48 o
  -6   9   1       12.46        5.53     16.16 o
  -5   9   1       17.66       26.78     12.28 o
  -4   9   1       26.62       28.64     12.89 o
  -3   9   1        9.78        8.44     10.38 o
  -2   9   1        2.40       -3.18      9.16 o
  -1   9   1        0.32       13.53      9.23 o
   0   9   1        8.29       28.79     10.05 o
   1   9   1        6.32       11.87      9.24 o
   2   9   1       11.87       14.35     12.88 o
   3   9   1       12.04        5.36     10.77 o
   4   9   1       20.11       18.69     18.95 o
   5   9   1        7.35       25.36     12.22 o
   6   9   1        0.05       18.04     12.44 o
   7   9   1       58.91       58.00     14.83 o
 -16   0   2        8.21        3.70     31.48 o
 -14   0   2       85.36      109.06     25.23 o
 -12   0   2      433.67      389.39     38.43 o
 -10   0   2      554.84      536.88     15.24 o
  -8   0   2      189.62      227.25     21.81 o
  -6   0   2     6590.48     6239.93    234.28 o
  -4   0   2     2700.07     2957.91     81.19 o
  -2   0   2       21.66      508.84     25.00 o
   4   0   2    24349.56    24399.02    851.00 o
   6   0   2    10463.87    10304.94    186.15 o
   8   0   2     3427.99     3456.73     67.02 o
  10   0   2      200.32      202.51     10.05 o
  12   0   2      559.60      588.85     33.10 o
  14   0   2       32.84       52.81     21.53 o
  16   0   2       16.39      -25.47     27.32 o
 -16   1   2       12.94      -20.26     20.59 o
 -15   1   2       36.37       28.16     12.53 o
 -14   1   2        7.80       -7.92      7.92 o
 -13   1   2        1.75        7.26      7.82 o
 -12   1   2        5.26       -1.99      6.95 o
 -11   1   2      253.44      238.89     28.49 o
 -10   1   2      160.47      169.69     10.38 o
  -9   1   2       78.06       74.11      8.23 o
  -8   1   2       46.68       37.60      5.55 o
  -7   1   2       77.61       83.20      6.25 o
  -6   1   2      452.96      430.15     19.05 o
  -5   1   2      347.15      350.99      9.43 o
  -4   1   2      867.90      839.30     12.37 o
  -3   1   2       66.60       77.30      3.41 o
  -2   1   2     1237.85     1147.97     13.74 o
  -1   1   2       82.26       77.71      3.03 o
   0   1   2        6.47        0.26      1.46 o
   1   1   2      122.59      124.64      3.15 o
   2   1   2     1584.37     1498.22     17.27 o
   3   1   2      192.51      176.22      4.25 o
   4   1   2       10.00        7.88      1.90 o
   5   1   2        2.53        0.80      1.70 o
   6   1   2      147.25      136.69      3.60 o
   7   1   2      419.33      398.23      8.29 o
   8   1   2      187.81      174.74      5.80 o
   9   1   2        2.34        0.18      2.09 o
  10   1   2        3.90        5.12      3.14 o
  11   1   2      178.11      173.93      7.85 o
  12   1   2      114.73      138.61     12.92 o
  13   1   2       13.96       15.80      6.22 o
  14   1   2        7.39        5.25      8.93 o
  15   1   2       11.59       -3.96     12.38 o
  16   1   2       19.67       -3.14     34.73 o
 -16   2   2        0.02       20.66     12.38 o
 -15   2   2       97.06      132.52     27.09 o
 -14   2   2        5.25        7.03     11.09 o
 -13   2   2        3.26       -8.36      8.36 o
 -12   2   2        0.11       -7.42      8.27 o
 -11   2   2      395.97      361.28     22.43 o
 -10   2   2      138.03      129.60     11.56 o
  -9   2   2      137.18      148.18     11.27 o
  -8   2   2       25.55       36.14      4.77 o
  -7   2   2      727.12      639.43     11.72 o
  -6   2   2      210.06      193.27      5.35 o
  -5   2   2     2321.30     2238.92     28.76 o
  -4   2   2       50.14       49.92      4.30 o
  -3   2   2     2281.29     2150.16     24.92 o
  -2   2   2      843.83      754.53     11.65 o
  -1   2   2    47697.08    45859.12    944.53 o
   1   2   2     1768.95     1994.58     23.82 o
   2   2   2     2641.52     2529.43     30.63 o
   3   2   2    36672.24    35654.96    465.60 o
   4   2   2      711.98      636.42     10.78 o
   5   2   2      159.09      155.35      5.50 o
   6   2   2      453.83      522.99     13.04 o
   7   2   2     3955.76     3760.28     50.23 o
   8   2   2      863.58      884.35     15.05 o
   9   2   2        9.03        5.73      3.26 o
  10   2   2       42.35       33.40      4.40 o
  11   2   2      357.63      328.90     11.37 o
  12   2   2       50.65       34.19      7.45 o
  13   2   2        0.78       -0.30      9.46 o
  14   2   2        0.81        2.37     10.01 o
  15   2   2       37.69       42.55     19.21 o
  16   2   2       19.80       14.71     20.60 o
 -16   3   2       13.43       -1.28     11.78 o
 -15   3   2        2.54        9.37     12.50 o
 -14   3   2       70.96      103.23     17.82 o
 -13   3   2       18.51       20.20     12.13 o
 -12   3   2        2.29       -0.47      5.91 o
 -11   3   2      123.86      120.72      9.99 o
 -10   3   2      462.85      456.55     16.18 o
  -9   3   2        2.36       -3.82      3.82 o
  -8   3   2      151.48      171.45      7.74 o
  -7   3   2       89.91       80.48      5.68 o
  -6   3   2      339.01      356.41     11.49 o
  -5   3   2       47.92       45.51      5.24 o
  -4   3   2     1182.77     1146.03     17.91 o
  -3   3   2      258.09      246.11      9.32 o
  -2   3   2      852.71      850.91     15.07 o
  -1   3   2      273.77      283.05      9.15 o
   0   3   2       35.53       39.28      3.96 o
   1   3   2       15.08       17.12      3.44 o
   2   3   2      607.50      610.22     12.24 o
   3   3   2      509.66      487.70     10.61 o
   4   3   2     1038.38     1138.10     18.17 o
   5   3   2       54.36       58.62      3.72 o
   6   3   2       87.09       95.46      6.34 o
   7   3   2      141.81      153.63      7.92 o
   8   3   2      315.10      295.89     10.07 o
   9   3   2       60.91       65.42      5.82 o
  10   3   2        1.93        0.47      5.51 o
  11   3   2       17.96       18.88      7.62 o
  12   3   2        9.04       10.32      9.46 o
  13   3   2        2.37       -3.05      7.48 o
  14   3   2        0.53       -3.10     10.01 o
  15   3   2        9.71       13.70     20.37 o
  16   3   2       31.10       67.23     16.95 o
 -15   4   2        1.90       -7.42     13.09 o
 -14   4   2       35.27       44.16     16.02 o
 -13   4   2       50.55       40.84     14.37 o
 -12   4   2       36.66       32.47      8.76 o
 -11   4   2        2.10        4.78      6.76 o
 -10   4   2      243.34      254.38     17.83 o
  -9   4   2      130.22      123.55     12.48 o
  -8   4   2       26.12        6.86      5.14 o
  -7   4   2       46.46       49.62      7.51 o
  -6   4   2     2317.56     2390.69     43.39 o
  -5   4   2      214.11      196.39      8.49 o
  -4   4   2      424.75      425.50     12.22 o
  -3   4   2     4075.41     3855.78     57.65 o
  -2   4   2    27484.08    26969.64    398.99 o
  -1   4   2     1710.19     1907.75     36.28 o
   0   4   2       16.66       21.20      5.78 o
   1   4   2      657.63      651.15     17.36 o
   2   4   2      270.32      367.60     19.66 o
   3   4   2        1.19       21.36      4.86 o
   4   4   2     2232.30     2078.37     48.01 o
   5   4   2       53.97       52.07      5.22 o
   6   4   2       75.02       83.98      9.02 o
   7   4   2       92.94       97.29      7.55 o
   8   4   2      662.18      644.03     16.71 o
   9   4   2        0.00        7.52      5.43 o
  10   4   2      187.33      183.93     11.69 o
  11   4   2        0.05        1.20      7.42 o
  12   4   2        0.04       -7.25      7.25 o
  13   4   2        0.38       -7.25      8.26 o
  14   4   2       36.72       57.62     15.97 o
  15   4   2        9.77        8.74     14.29 o
 -14   5   2        0.56       28.32     33.57 o
 -13   5   2        5.61       -6.46     12.73 o
 -12   5   2       26.60       20.60      9.71 o
 -11   5   2        8.14       -5.80      7.89 o
 -10   5   2       12.04        4.20      7.89 o
  -9   5   2      381.91      386.88     17.12 o
  -8   5   2      274.94      272.36     15.04 o
  -7   5   2      148.08      141.81     12.22 o
  -6   5   2      571.73      564.85     21.12 o
  -5   5   2       72.52       73.86      7.53 o
  -4   5   2        1.01       -5.26      5.26 o
  -3   5   2       11.55       -2.06      6.76 o
  -2   5   2       69.54       61.22      7.95 o
  -1   5   2        0.24        5.89      5.13 o
   0   5   2        5.60       -0.75      4.54 o
   1   5   2        8.41        6.11      5.35 o
   2   5   2        8.10       14.46      5.71 o
   3   5   2      183.93      187.07     11.49 o
   4   5   2      161.42      150.97     11.70 o
   5   5   2       18.32       17.77      5.91 o
   6   5   2        2.90        0.16      5.13 o
   7   5   2       36.90       22.07      7.78 o
   8   5   2       15.43       10.34      6.77 o
   9   5   2       33.30       23.12      7.57 o
  10   5   2       31.71       36.00     10.34 o
  11   5   2       13.13       15.34     11.80 o
  12   5   2       30.31       26.21     10.15 o
  13   5   2        0.03      -10.83     12.59 o
  14   5   2        0.87        1.17     13.98 o
 -13   6   2        2.59        6.10     26.62 o
 -12   6   2        2.49        0.78      9.41 o
 -11   6   2       71.11       86.24     13.65 o
 -10   6   2        0.56       -8.07      8.07 o
  -9   6   2      189.45      181.64     20.98 o
  -8   6   2       76.76      108.89     17.48 o
  -7   6   2      911.00      924.84     30.22 o
  -6   6   2       82.62       90.90     27.09 o
  -5   6   2     1723.91     1736.35     37.24 o
  -4   6   2      327.92      286.85     18.58 o
  -3   6   2     1452.16     1385.35     33.35 o
  -2   6   2       24.12       23.48      7.06 o
  -1   6   2      223.23      244.25     14.21 o
   0   6   2        0.04       -0.49     14.49 o
   1   6   2       49.24       35.07      7.71 o
   2   6   2       10.36        7.03      6.05 o
   3   6   2       49.70       60.91      8.79 o
   4   6   2       28.65       15.18      8.69 o
   5   6   2        1.00       -2.58      6.15 o
   6   6   2       27.53       23.06      8.49 o
   7   6   2      226.48      242.27     17.54 o
   8   6   2        6.14        4.15      7.96 o
   9   6   2       51.92       44.54      9.93 o
  10   6   2       10.69        1.74      8.97 o
  11   6   2       49.30       66.23     13.07 o
  12   6   2        0.34       -7.80      9.48 o
  13   6   2        1.00       -7.13     10.07 o
 -12   7   2        0.68       -9.38     10.13 o
 -11   7   2        1.25        3.69     11.13 o
 -10   7   2        2.59        7.14     10.03 o
  -9   7   2        0.36       -8.48      8.48 o
  -8   7   2        0.14        3.68      9.26 o
  -7   7   2      225.50      215.80     18.18 o
  -6   7   2      331.81      328.03     21.56 o
  -5   7   2       16.05       19.91      9.25 o
  -4   7   2       11.02        9.44      7.03 o
  -3   7   2       87.16       78.72     10.12 o
  -2   7   2       11.60        6.07      7.03 o
  -1   7   2        0.65       -0.29      6.43 o
   0   7   2        0.39        0.80      6.57 o
   1   7   2        3.89        4.77      6.71 o
   2   7   2        7.20        3.41      9.56 o
   3   7   2       12.10       22.33      8.89 o
   4   7   2       14.56        8.75      6.71 o
   5   7   2       37.90       36.11     10.40 o
   6   7   2        3.82        3.14      8.91 o
   7   7   2        7.09        4.98      9.22 o
   8   7   2       19.35       25.18     13.60 o
   9   7   2        5.90        8.81      8.65 o
  10   7   2       68.03       65.50     13.73 o
  11   7   2        6.27       -4.11     11.66 o
  12   7   2       13.84        1.36     15.60 o
 -10   8   2       30.50       18.77     15.77 o
  -9   8   2        2.26       12.81     13.79 o
  -8   8   2        1.78        6.09     10.53 o
  -7   8   2        0.00        7.99     10.74 o
  -6   8   2      474.53      460.07     27.24 o
  -5   8   2       23.39       46.89     12.27 o
  -4   8   2        3.79       -2.50      9.13 o
  -3   8   2      115.28      116.47     12.53 o
  -2   8   2      145.41      188.18     15.06 o
  -1   8   2       50.08       46.65     10.17 o
   0   8   2        0.04       -0.53      7.67 o
   1   8   2        1.92       -1.75      7.60 o
   2   8   2        0.49       -7.22      7.22 o
   3   8   2        0.00       -7.04      7.04 o
   4   8   2        8.13       14.76     10.71 o
   5   8   2       10.89       -4.83     19.49 o
   6   8   2       40.34       35.10     12.01 o
   7   8   2        8.10       23.18     11.19 o
   8   8   2       29.91       30.67     12.49 o
   9   8   2        0.02       -1.25     12.93 o
  10   8   2        0.86       10.99     11.72 o
  -7   9   2        4.57        6.02     14.19 o
  -6   9   2        1.43       15.94     14.69 o
  -5   9   2        6.50        4.58     12.43 o
  -4   9   2        9.45       22.13     12.20 o
  -3   9   2       13.22       14.63     11.10 o
  -2   9   2        7.76       -0.31     10.24 o
  -1   9   2       11.54       24.55      9.90 o
   0   9   2        0.82       -5.87      7.91 o
   1   9   2        0.08        1.56      8.67 o
   2   9   2        0.21        2.53      9.79 o
   3   9   2        7.28       30.04     12.01 o
   4   9   2        2.21        2.63     11.13 o
   5   9   2        8.89       11.72     11.87 o
   6   9   2        0.48        6.94     11.13 o
   7   9   2        8.54        7.22     13.14 o
 -17   0   3       99.58       85.66     41.21 o
 -15   0   3      137.70      160.20     40.74 o
 -13   0   3      217.79      189.31     28.01 o
 -11   0   3      719.72      763.31     20.58 o
  -9   0   3       64.29       78.34      7.33 o
  -7   0   3      766.20      772.60     17.64 o
  -5   0   3       90.88       77.35      4.38 o
  -3   0   3      409.29      429.93      9.61 o
  -1   0   3        2.81        2.04      1.26 o
   1   0   3       67.49       65.77      2.83 o
   3   0   3       20.28       21.43      2.13 o
   5   0   3      240.68      234.82      7.90 o
   7   0   3      153.35      182.20     12.39 o
   9   0   3       50.51       50.50      6.05 o
  11   0   3      516.70      510.77     28.94 o
  13   0   3      160.79      133.46     28.47 o
  15   0   3       18.79        6.02     28.24 o
 -16   1   3       10.22      -11.20     30.56 o
 -15   1   3       61.13       71.76     12.87 o
 -14   1   3       55.66       39.17     15.00 o
 -13   1   3      151.52      131.14     23.16 o
 -12   1   3        6.75        0.53      7.34 o
 -11   1   3     1122.59     1063.47     34.58 o
 -10   1   3      335.61      326.35     13.35 o
  -9   1   3       60.63       58.29      6.60 o
  -8   1   3      658.77      626.78     16.95 o
  -7   1   3      751.20      729.19     18.12 o
  -6   1   3      346.69      300.17     14.68 o
  -5   1   3      461.15      486.77     11.27 o
  -4   1   3       27.35       24.11      2.69 o
  -3   1   3      454.27      398.75      6.55 o
  -2   1   3    26332.51    25577.68    452.22 o
  -1   1   3      991.31     1032.58     12.58 o
   0   1   3     1624.08     1655.36     19.07 o
   1   1   3     1058.84     1195.13     14.44 o
   2   1   3     4402.14     4397.54     47.14 o
   3   1   3        7.73        4.28      1.30 o
   4   1   3        6.70       13.05      2.08 o
   5   1   3     3104.17     3238.16     35.76 o
   6   1   3     1899.86     2228.96     28.81 o
   7   1   3      244.39      326.75      8.34 o
   8   1   3      304.10      309.12      8.13 o
   9   1   3       12.80       11.38      3.73 o
  10   1   3      104.79      108.22      5.98 o
  11   1   3      660.77      614.99     18.21 o
  12   1   3       59.62       75.92      8.41 o
  13   1   3      148.66      149.41     10.86 o
  14   1   3        1.43        1.28      6.72 o
  15   1   3        0.84        2.77     10.69 o
  16   1   3        7.79       -2.95     19.56 o
 -16   2   3        4.78        7.56     12.27 o
 -15   2   3       36.40       30.28     27.78 o
 -14   2   3      224.64      243.05     22.50 o
 -13   2   3       30.70       18.08     10.94 o
 -12   2   3        4.59       11.78     10.01 o
 -11   2   3      326.02      288.81     21.66 o
 -10   2   3      128.05      157.11     12.56 o
  -9   2   3        1.15       -5.59      5.59 o
  -8   2   3       10.46        7.68      2.84 o
  -7   2   3       66.30       64.45      3.54 o
  -6   2   3      196.58      195.19      5.54 o
  -5   2   3      106.21      108.73      4.45 o
  -4   2   3      326.57      325.21      7.20 o
  -3   2   3       25.79       29.98      3.01 o
  -2   2   3     5162.72     5056.44     55.05 o
  -1   2   3      179.76      173.80      7.17 o
   0   2   3     3229.38     3052.86     34.85 o
   1   2   3      118.30      121.42      4.85 o
   2   2   3     5438.41     5321.78     58.00 o
   3   2   3        6.87        2.36      2.46 o
   4   2   3      926.75      931.73     13.25 o
   5   2   3      114.36      136.70      5.80 o
   6   2   3      308.63      331.09      8.41 o
   7   2   3       18.07       20.94      3.59 o
   8   2   3      101.84      110.17      5.40 o
   9   2   3       77.86       77.00      5.68 o
  10   2   3      124.45      123.83      7.38 o
  11   2   3       19.99       17.53      7.26 o
  12   2   3        3.15        7.14     10.54 o
  13   2   3       66.97       73.08     19.19 o
  14   2   3       36.50       37.97     13.23 o
  15   2   3       33.30       27.45     13.52 o
  16   2   3       10.68       11.45     24.77 o
 -16   3   3        7.15       10.49     12.84 o
 -15   3   3        2.54       11.64     11.81 o
 -14   3   3      147.21      158.48     21.76 o
 -13   3   3        0.04       -6.70     14.82 o
 -12   3   3        0.15       -6.32      6.32 o
 -11   3   3       63.91       73.33      8.02 o
 -10   3   3     1067.34     1058.89     23.12 o
  -9   3   3      191.35      217.14      8.65 o
  -8   3   3      182.72      202.42      8.46 o
  -7   3   3      356.56      345.09     13.30 o
  -6   3   3       62.61       71.75      6.16 o
  -5   3   3     1422.97     1435.90     27.19 o
  -4   3   3      788.09      749.17     13.21 o
  -3   3   3        2.08        8.46      3.04 o
  -2   3   3     1497.29     1657.85     24.77 o
  -1   3   3     1771.71     2042.27     35.19 o
   0   3   3      561.21      600.76     12.38 o
   1   3   3     1452.83     1720.46     28.45 o
   2   3   3      394.26      376.35     10.34 o
   3   3   3       78.92       73.24      4.85 o
   4   3   3     2033.73     2096.24     29.83 o
   5   3   3       55.99       77.68      5.16 o
   6   3   3     1978.27     2087.45     37.06 o
   7   3   3      645.58      650.69     15.27 o
   8   3   3       88.84       83.91      6.43 o
   9   3   3      248.83      274.38     10.20 o
  10   3   3      134.91      122.22      8.24 o
  11   3   3        5.70       14.94      7.65 o
  12   3   3       17.52        7.47      7.85 o
  13   3   3      100.23      109.43     11.77 o
  14   3   3       71.08       57.96     25.00 o
  15   3   3       31.28       22.06     14.39 o
  16   3   3        8.62       35.32     15.56 o
 -15   4   3       40.18       33.82     15.56 o
 -14   4   3       19.08       34.83     14.44 o
 -13   4   3        7.00       -2.64     22.69 o
 -12   4   3        4.32       -0.94      7.19 o
 -11   4   3        1.22       -5.57      9.05 o
 -10   4   3      543.10      533.67     38.26 o
  -9   4   3      446.60      438.35     15.84 o
  -8   4   3       66.33       36.62      7.36 o
  -7   4   3       12.46       16.39      5.04 o
  -6   4   3       59.61       62.22      6.65 o
  -5   4   3       39.68       34.37      4.80 o
  -4   4   3      481.84      454.54     12.77 o
  -3   4   3       54.52       63.59      6.40 o
  -2   4   3      339.81      376.25     14.54 o
  -1   4   3        0.71       -5.69      7.51 o
   0   4   3        2.75       -4.54      4.54 o
   1   4   3       55.15       51.29      6.29 o
   2   4   3       49.34       44.08      7.69 o
   3   4   3       36.90       22.69      6.62 o
   4   4   3      139.49      129.07      8.02 o
   5   4   3       26.75       23.00      4.59 o
   6   4   3       57.26       61.81      4.32 o
   7   4   3      153.10      138.37      8.93 o
   8   4   3        7.16        0.53      4.89 o
   9   4   3       76.29       79.58     12.10 o
  10   4   3        2.03       -0.61      6.21 o
  11   4   3        0.85       -4.52      7.32 o
  12   4   3        4.50       -2.24      8.31 o
  13   4   3       19.46       16.55      9.95 o
  14   4   3        3.40       16.87     16.44 o
  15   4   3       57.43       69.42     32.18 o
 -14   5   3       12.84        6.08     14.10 o
 -13   5   3       15.62       31.37     15.34 o
 -12   5   3        2.51       -4.98      9.41 o
 -11   5   3       42.99       38.83     11.55 o
 -10   5   3       26.14        1.70      7.93 o
  -9   5   3      347.89      373.86     23.66 o
  -8   5   3      374.51      353.99     20.58 o
  -7   5   3       17.27       15.04      7.20 o
  -6   5   3        7.92        1.75      6.65 o
  -5   5   3        0.03        2.58      5.06 o
  -4   5   3     1902.67     1855.82     37.23 o
  -3   5   3       19.18       34.12      6.59 o
  -2   5   3       87.02      108.14      9.01 o
  -1   5   3       33.94       62.61      7.45 o
   0   5   3        9.57       12.45      5.48 o
   1   5   3      706.28      745.30     20.53 o
   2   5   3       48.99       47.13     11.43 o
   3   5   3      212.72      219.00     12.32 o
   4   5   3       47.07       68.74      7.76 o
   5   5   3      169.34      176.79     19.22 o
   6   5   3      189.22      189.35     15.70 o
   7   5   3      120.83      111.53     11.52 o
   8   5   3      160.32      142.64     11.64 o
   9   5   3       14.82       11.08      7.39 o
  10   5   3       64.55       74.67     11.93 o
  11   5   3        2.00       -7.97      7.97 o
  12   5   3        3.82        7.85      8.66 o
  13   5   3        8.57       -2.90     10.18 o
  14   5   3        2.04        1.36     13.77 o
 -13   6   3        0.42        3.71     13.18 o
 -12   6   3       14.35       14.85     10.05 o
 -11   6   3        8.55        4.24     14.93 o
 -10   6   3        8.15       -0.90      8.63 o
  -9   6   3       44.21       53.10      9.66 o
  -8   6   3      178.78      172.85     13.43 o
  -7   6   3      170.24      187.34     15.61 o
  -6   6   3      117.13      110.22     12.56 o
  -5   6   3        0.85       10.58      7.06 o
  -4   6   3      353.25      377.45     30.67 o
  -3   6   3       20.07       18.50      8.96 o
  -2   6   3        4.49        4.03      6.10 o
  -1   6   3        1.41        6.86      6.48 o
   0   6   3       11.04        5.62      7.20 o
   1   6   3       52.89       39.24      7.86 o
   2   6   3       41.54       27.37      7.11 o
   3   6   3       39.44       40.55      8.07 o
   4   6   3        9.48        1.61      6.02 o
   5   6   3       63.83       54.04      8.40 o
   6   6   3       44.57       53.20     10.14 o
   7   6   3        1.12       -7.32      7.32 o
   8   6   3       25.10       15.75     12.12 o
   9   6   3       17.45       20.56      8.55 o
  10   6   3       22.77       21.60     11.82 o
  11   6   3        6.67        8.46     16.89 o
  12   6   3        7.08        0.70     10.13 o
  13   6   3        6.06        5.34     11.27 o
 -12   7   3        5.41       -9.42      9.42 o
 -11   7   3        2.09       -0.69      9.83 o
 -10   7   3        3.80        2.14      9.96 o
  -9   7   3       20.26       12.84     10.83 o
  -8   7   3       53.66       24.06     11.68 o
  -7   7   3      231.47      192.24     17.30 o
  -6   7   3       37.33       52.26     17.01 o
  -5   7   3       37.40       40.87     10.83 o
  -4   7   3        5.92        6.92      7.69 o
  -3   7   3       30.27       24.63      7.71 o
  -2   7   3       98.37      111.65     11.39 o
  -1   7   3        0.84       -2.31      6.64 o
   0   7   3        4.44       -2.67      6.59 o
   1   7   3       84.11       64.77     14.70 o
   2   7   3       54.48       42.57      8.77 o
   3   7   3      107.73      124.47     12.83 o
   4   7   3       26.73       31.01      8.14 o
   5   7   3       15.69       16.74     10.02 o
   6   7   3       14.55       23.48      9.72 o
   7   7   3       31.96       19.48     10.27 o
   8   7   3        9.13        8.42      9.87 o
   9   7   3        7.17       27.39      9.71 o
  10   7   3       17.05       20.21     11.96 o
  11   7   3        0.81       16.18     11.58 o
  12   7   3        0.05       -2.65     10.83 o
 -10   8   3        0.15        1.96     10.92 o
  -9   8   3        3.08        5.35     10.56 o
  -8   8   3        0.47       -1.01     10.05 o
  -7   8   3        8.56        5.47      9.93 o
  -6   8   3        0.01        5.99     10.30 o
  -5   8   3      152.50      169.46     21.83 o
  -4   8   3       22.01       35.28     16.68 o
  -3   8   3        0.27        4.55      8.82 o
  -2   8   3        0.33        2.42      8.02 o
  -1   8   3        5.79       -1.54      7.53 o
   0   8   3       44.98       44.59      9.91 o
   1   8   3        8.78        6.91      8.22 o
   2   8   3        2.59        2.81      9.90 o
   3   8   3       11.38        6.98     10.09 o
   4   8   3       10.10        4.26      9.49 o
   5   8   3        7.31        5.06     10.18 o
   6   8   3        0.08       -9.04      9.04 o
   7   8   3       19.47       17.40     10.77 o
   8   8   3        4.87        2.62     10.70 o
   9   8   3        4.24       -3.92     19.45 o
  10   8   3        4.30        3.97     11.42 o
  -7   9   3        0.02       -3.47     10.86 o
  -6   9   3        0.50      -10.08     10.08 o
  -5   9   3       35.85       32.36     12.66 o
  -4   9   3        1.61       20.96     11.44 o
  -3   9   3        9.49       10.45     11.12 o
  -2   9   3        0.78       -9.22      9.22 o
  -1   9   3       27.57       24.54     13.37 o
   0   9   3        0.07       -5.69      7.99 o
   1   9   3        1.21        6.55      9.02 o
   2   9   3       15.52       26.11     11.62 o
   3   9   3        2.11        2.03     10.67 o
   4   9   3        1.90       14.55     11.74 o
   5   9   3        9.96        5.18     13.58 o
   6   9   3        5.13        7.81     11.65 o
   7   9   3        9.42       -4.89     11.22 o
 -16   0   4       49.76       43.06     34.73 o
 -14   0   4        3.58        4.44      7.52 o
 -12   0   4      716.16      734.08     37.50 o
 -10   0   4      106.88      102.90      7.31 o
  -8   0   4     1189.50     1138.95     25.42 o
  -6   0   4       82.41       84.06      7.15 o
  -4   0   4    15795.06    15286.50    243.07 o
  -2   0   4       58.55      636.17     29.17 o
   0   0   4     7891.51     7758.67    114.94 o
   4   0   4      447.40      486.21     25.23 o
   6   0   4    18004.87    18393.85    328.59 o
   8   0   4      636.02      704.94     19.18 o
  10   0   4       50.35       50.98      6.97 o
  12   0   4      216.05      174.20     15.88 o
  14   0   4       42.48       60.79     12.61 o
  16   0   4      121.86       77.78     36.58 o
 -16   1   4       10.62      -14.61     19.79 o
 -15   1   4       21.06       23.39     10.80 o
 -14   1   4        6.55        7.64     13.70 o
 -13   1   4       55.16       56.21     10.68 o
 -12   1   4      274.65      262.12     17.67 o
 -11   1   4      407.78      400.86     30.97 o
 -10   1   4       63.26       63.90      7.61 o
  -9   1   4       35.15       36.23      6.07 o
  -8   1   4      559.37      556.09     16.05 o
  -7   1   4      109.16      100.92      7.02 o
  -6   1   4       33.10       23.35      4.39 o
  -5   1   4       91.55       90.31      4.57 o
  -4   1   4      108.38      110.57      3.22 o
  -3   1   4      425.85      419.25      5.87 o
  -2   1   4      630.76      568.80      7.64 o
  -1   1   4      104.19       90.23      3.20 o
   0   1   4        0.02       -0.34      1.59 o
   1   1   4       88.53       90.11      3.28 o
   2   1   4      223.40      223.74      5.60 o
   3   1   4      117.39      111.07      3.38 o
   4   1   4      747.01      750.15      9.86 o
   5   1   4      711.60      723.93     10.60 o
   6   1   4     1561.33     1646.65     20.88 o
   7   1   4      231.99      218.91      5.87 o
   8   1   4       68.35       76.42      6.46 o
   9   1   4       10.52       14.59      5.11 o
  10   1   4       81.33      117.01      6.49 o
  11   1   4        1.33        3.95      5.95 o
  12   1   4       10.15        5.95      7.48 o
  13   1   4       43.61       41.52     12.41 o
  14   1   4       48.80       63.47     11.03 o
  15   1   4        0.17       -2.60      9.88 o
  16   1   4       14.54        1.67     24.71 o
 -16   2   4       20.68       34.59     16.67 o
 -15   2   4       11.51       22.46     11.97 o
 -14   2   4        0.61       19.00     11.81 o
 -13   2   4      229.26      249.10     28.71 o
 -12   2   4       32.37       27.05     10.84 o
 -11   2   4      669.32      581.61     28.52 o
 -10   2   4      860.60      813.58     26.12 o
  -9   2   4     1039.28     1053.47     36.75 o
  -8   2   4       74.72       64.49      3.27 o
  -7   2   4     2037.60     1939.46     27.83 o
  -6   2   4        7.14        1.45      2.52 o
  -5   2   4     1483.86     1413.21     21.48 o
  -4   2   4       88.81       91.42      4.36 o
  -3   2   4     2164.36     1987.43     23.55 o
  -2   2   4     4542.98     4437.78     48.87 o
  -1   2   4     1987.64     2054.57     38.50 o
   0   2   4     9615.30     9396.89    106.70 o
   1   2   4    18657.50    18370.55    191.59 o
   2   2   4        1.53       15.99      2.68 o
   3   2   4     1986.38     1881.33     22.93 o
   4   2   4     4210.57     4522.50     50.65 o
   5   2   4     6561.35     6644.10    130.17 o
   6   2   4      425.76      442.28     10.16 o
   7   2   4     1099.29     1117.28     18.76 o
   8   2   4      139.03      162.03      6.76 o
   9   2   4      509.13      534.02     12.03 o
  10   2   4        8.26       14.37      6.25 o
  11   2   4       48.45       71.99      9.22 o
  12   2   4      159.47      179.99     12.89 o
  13   2   4       78.75       86.96     10.48 o
  14   2   4        0.10       -3.02     17.36 o
  15   2   4        0.04       16.48     14.12 o
  16   2   4        0.88       15.70     15.28 o
 -16   3   4        5.92        8.69     12.75 o
 -15   3   4        2.23       22.18     12.92 o
 -14   3   4        8.16        4.00     11.20 o
 -13   3   4       31.40       29.66     14.82 o
 -12   3   4      223.60      199.90     12.26 o
 -11   3   4       44.96       40.45      7.18 o
 -10   3   4      106.14      101.15      7.33 o
  -9   3   4      857.47      824.13     17.08 o
  -8   3   4     1396.20     1442.04     25.83 o
  -7   3   4       26.06       20.97      4.14 o
  -6   3   4      235.74      227.75      8.69 o
  -5   3   4       32.02       33.50      5.15 o
  -4   3   4       93.70       85.85      4.85 o
  -3   3   4       84.67       82.77      4.91 o
  -2   3   4     1203.12     1188.24     21.31 o
  -1   3   4      115.89      105.20      6.31 o
   0   3   4       87.44       89.93      7.13 o
   1   3   4       88.44       74.85      5.62 o
   2   3   4       99.84      107.79      6.50 o
   3   3   4        6.79        4.96      3.38 o
   4   3   4       35.12       39.03      4.10 o
   5   3   4       14.45       11.49      2.93 o
   6   3   4      187.07      224.30     11.36 o
   7   3   4       25.70       21.36      4.73 o
   8   3   4       14.70       13.04      4.42 o
   9   3   4       79.87       78.83      6.60 o
  10   3   4      176.55      184.32     10.23 o
  11   3   4      121.92      127.08     16.42 o
  12   3   4        1.03        6.19      7.79 o
  13   3   4       18.20       20.73      9.95 o
  14   3   4       37.51       39.42     14.57 o
  15   3   4        0.65       10.70     17.13 o
  16   3   4       11.69       22.98     15.25 o
 -15   4   4        0.81        5.49     13.81 o
 -14   4   4       40.57       55.77     16.18 o
 -13   4   4        1.05       -6.25     10.66 o
 -12   4   4       71.56       72.02     10.05 o
 -11   4   4       37.54       35.34      8.13 o
 -10   4   4       12.77       19.24      7.61 o
  -9   4   4      369.82      326.52     14.20 o
  -8   4   4     3498.95     3410.56     54.75 o
  -7   4   4      243.36      254.18     10.91 o
  -6   4   4      281.31      286.37     12.13 o
  -5   4   4      559.47      579.78     15.89 o
  -4   4   4     2980.49     2906.28     45.35 o
  -3   4   4      916.01      927.20     19.46 o
  -2   4   4     3275.94     3094.08     53.86 o
  -1   4   4     4220.54     4381.32     72.57 o
   0   4   4     3222.51     3291.40     56.77 o
   1   4   4        9.62       39.93      6.09 o
   2   4   4     4866.26     4770.81     78.41 o
   3   4   4     1402.25     1359.71     28.40 o
   4   4   4     1511.35     1479.45     27.06 o
   5   4   4       71.70       66.08      6.14 o
   6   4   4      354.65      346.76     13.55 o
   7   4   4        2.72        4.88      4.68 o
   8   4   4        0.05       -1.44      4.79 o
   9   4   4       11.65       14.01      6.46 o
  10   4   4      605.02      579.70     23.06 o
  11   4   4        4.72       13.73      8.33 o
  12   4   4        0.46       -3.05      8.16 o
  13   4   4        0.98       -0.93     12.44 o
  14   4   4        4.60       16.75     13.28 o
  15   4   4        0.20       17.91     14.13 o
 -14   5   4        0.00       14.05     14.44 o
 -13   5   4       55.53       70.78     17.20 o
 -12   5   4        8.05        8.64      8.62 o
 -11   5   4       15.33       20.25      9.06 o
 -10   5   4        0.97       -5.12     11.57 o
  -9   5   4       19.25       19.19      6.96 o
  -8   5   4        9.76        3.03      6.75 o
  -7   5   4      382.44      381.13     22.68 o
  -6   5   4      297.27      282.58     24.85 o
  -5   5   4       49.17       47.86      6.96 o
  -4   5   4      191.65      175.14     16.44 o
  -3   5   4       75.91       73.88      8.01 o
  -2   5   4      120.73      112.17      9.34 o
  -1   5   4       99.47      107.36      9.19 o
   0   5   4       12.16        2.04      5.02 o
   1   5   4       19.34       10.02      5.63 o
   2   5   4        0.01       -4.68      4.68 o
   3   5   4       31.08       42.58      7.22 o
   4   5   4       85.74       77.52      8.24 o
   5   5   4       21.53       20.67      7.37 o
   6   5   4        8.56        8.49      5.25 o
   7   5   4        0.00       -6.87      6.87 o
   8   5   4        0.50        2.48      6.30 o
   9   5   4       92.64       91.23     10.51 o
  10   5   4        2.28       16.69      8.79 o
  11   5   4        8.43       -6.51      8.15 o
  12   5   4        0.00        3.47      8.72 o
  13   5   4        1.30       -6.88     12.24 o
  14   5   4        2.62       10.44     13.90 o
 -13   6   4        0.22      -12.95     14.82 o
 -12   6   4        1.71        1.32      9.73 o
 -11   6   4       12.34       15.57     10.07 o
 -10   6   4        0.56       -7.48      7.48 o
  -9   6   4       60.34       39.67     10.54 o
  -8   6   4       10.64       10.46      7.50 o
  -7   6   4      876.11      886.20     30.03 o
  -6   6   4      138.71      174.64     14.97 o
  -5   6   4      291.29      289.97     16.48 o
  -4   6   4      140.74      139.87     20.46 o
  -3   6   4     4654.39     4602.55     80.29 o
  -2   6   4      246.36      247.16     17.24 o
  -1   6   4      208.89      187.05     15.44 o
   0   6   4        0.01        5.34      5.95 o
   1   6   4      667.43      670.14     23.46 o
   2   6   4       69.19       66.86      9.16 o
   3   6   4      155.56      173.39     12.36 o
   4   6   4        1.01       13.31      6.85 o
   5   6   4      172.71      170.30     12.10 o
   6   6   4       23.41       10.48      8.11 o
   7   6   4       21.35       16.64      8.64 o
   8   6   4       29.22       27.55      9.53 o
   9   6   4      154.63      158.80     13.68 o
  10   6   4        0.14       -3.04      9.39 o
  11   6   4       10.56        1.39     12.66 o
  12   6   4        6.94        1.11     10.56 o
  13   6   4        3.18       -8.57     14.24 o
 -12   7   4        8.98       -1.39     16.21 o
 -11   7   4        0.86        0.74      9.69 o
 -10   7   4        1.62        1.99     10.05 o
  -9   7   4        1.05       -8.58      8.58 o
  -8   7   4        0.00       -4.47      8.77 o
  -7   7   4        0.13        3.02      9.06 o
  -6   7   4       41.38       51.76     11.48 o
  -5   7   4       68.95       91.15     17.23 o
  -4   7   4        0.34        8.71      6.87 o
  -3   7   4        4.56       10.13      6.80 o
  -2   7   4       41.81       50.10      9.59 o
  -1   7   4       47.76       47.15      9.13 o
   0   7   4        9.30        0.27      6.38 o
   1   7   4        1.70        1.40      7.35 o
   2   7   4       21.69       11.19      7.14 o
   3   7   4       20.94       22.61      7.90 o
   4   7   4        0.50        1.07      6.86 o
   5   7   4        0.40        1.16      9.88 o
   6   7   4       11.19        5.43      8.70 o
   7   7   4       38.28       22.44     10.14 o
   8   7   4        3.36       -8.42      8.42 o
   9   7   4        0.80        8.35     14.44 o
  10   7   4        2.21       12.37     10.84 o
  11   7   4        0.16       10.24     11.28 o
  -9   8   4       16.76       19.30     12.91 o
  -8   8   4       22.08       32.95     12.12 o
  -7   8   4        9.76       31.06     11.41 o
  -6   8   4      103.65      101.14     15.10 o
  -5   8   4       69.83       53.14     12.75 o
  -4   8   4      535.10      543.85     29.97 o
  -3   8   4       17.58        9.39      8.49 o
  -2   8   4       61.96       42.26     14.70 o
  -1   8   4       73.94       69.52     10.79 o
   0   8   4      177.30      194.55     15.45 o
   1   8   4        1.11       -3.37      7.48 o
   2   8   4       24.42       20.58     13.69 o
   3   8   4        0.02       -7.18      7.18 o
   4   8   4        0.88        2.80     10.91 o
   5   8   4        6.89        4.70      9.64 o
   6   8   4       28.51       35.94     11.48 o
   7   8   4        1.86        8.18     10.35 o
   8   8   4        7.21       -4.04     11.10 o
   9   8   4        0.53        4.49     14.22 o
  -7   9   4        9.85        4.30     16.40 o
  -6   9   4        2.07      -10.42     10.42 o
  -5   9   4        1.20       -5.46     10.53 o
  -4   9   4        2.23       12.07     11.68 o
  -3   9   4        0.01       -4.58     10.30 o
  -2   9   4        0.29       10.90     14.45 o
  -1   9   4        0.16        6.95      9.22 o
   0   9   4        2.07        3.48      8.57 o
   1   9   4        8.59        1.67      8.87 o
   2   9   4        3.62       -3.74     14.83 o
   3   9   4        7.58       10.86     11.62 o
   4   9   4        0.84        6.47     10.94 o
   5   9   4        5.22        2.92     11.66 o
   6   9   4        2.53        6.51     11.81 o
 -15   0   5      109.61      108.34     38.43 o
 -13   0   5       72.48       52.32     10.19 o
 -11   0   5     1882.97     1979.78     43.45 o
  -9   0   5      323.47      315.76     17.02 o
  -7   0   5      713.84      708.74     14.85 o
  -5   0   5       96.04       96.60      5.93 o
  -3   0   5       10.28       16.26      2.80 o
  -1   0   5       73.18       75.69      3.24 o
   1   0   5        1.64        1.05      2.14 o
   3   0   5       28.09       27.88      2.59 o
   5   0   5      520.97      531.75     11.39 o
   7   0   5      152.87      167.46     18.41 o
   9   0   5      184.23      175.51     10.70 o
  11   0   5      334.80      332.80     20.07 o
  13   0   5      473.19      420.74     36.11 o
  15   0   5       11.46       26.11     17.59 o
 -16   1   5       35.97      -18.51     20.10 o
 -15   1   5       50.78       77.98     21.65 o
 -14   1   5       29.86       33.19     10.67 o
 -13   1   5      126.15      121.21     13.03 o
 -12   1   5        1.53       -3.56      4.47 o
 -11   1   5     1880.85     1804.99     37.10 o
 -10   1   5       11.08       12.72      4.52 o
  -9   1   5      509.11      507.39     10.68 o
  -8   1   5      304.97      311.27      7.77 o
  -7   1   5      945.04      931.60     15.68 o
  -6   1   5     1415.56     1458.29     19.84 o
  -5   1   5      715.13      766.81     11.06 o
  -4   1   5     1073.26     1158.09     14.21 o
  -3   1   5     1340.62     1399.55     15.71 o
  -2   1   5       24.13       33.34      2.32 o
  -1   1   5      294.46      265.20      6.75 o
   0   1   5      240.43      225.98      6.67 o
   1   1   5     4293.47     4469.10     52.12 o
   2   1   5      241.69      230.26      5.90 o
   3   1   5      290.29      230.30      5.18 o
   4   1   5     2942.83     2901.08     29.08 o
   5   1   5     3108.05     3026.01     34.31 o
   6   1   5     1463.52     1439.74     19.14 o
   7   1   5      753.43      846.07     12.93 o
   8   1   5      546.82      541.27     16.50 o
   9   1   5      101.68      107.91      9.67 o
  10   1   5      807.46      730.13     15.59 o
  11   1   5      294.37      241.67     14.83 o
  12   1   5        0.99       13.72      8.10 o
  13   1   5      517.90      470.05     27.13 o
  14   1   5      235.58      218.23     19.69 o
  15   1   5        1.06       -0.03     16.04 o
  16   1   5        5.23       -0.85     28.94 o
 -16   2   5       42.57       26.59     18.52 o
 -15   2   5        0.01      -10.85     10.85 o
 -14   2   5       46.94       29.88     13.52 o
 -13   2   5       80.85      111.35     16.44 o
 -12   2   5       85.45      100.01     18.75 o
 -11   2   5      434.26      386.17     24.11 o
 -10   2   5      923.72      838.42     18.92 o
  -9   2   5      206.24      192.65      7.71 o
  -8   2   5      816.88      815.69     15.80 o
  -7   2   5       27.74       27.47      3.30 o
  -6   2   5      153.53      148.65      6.18 o
  -5   2   5      115.18      119.55      5.48 o
  -4   2   5       81.80       71.20      3.10 o
  -3   2   5        4.78        6.58      2.32 o
  -2   2   5     1290.62     1268.04     16.66 o
  -1   2   5        1.02        0.23      2.31 o
   0   2   5        0.02       -2.41      2.41 o
   1   2   5        8.05        6.17      2.59 o
   2   2   5       97.16       89.40      4.21 o
   3   2   5      266.22      277.45      6.73 o
   4   2   5        1.20        1.67      2.38 o
   5   2   5       19.40       22.61      3.07 o
   6   2   5       29.27       17.70      3.73 o
   7   2   5      218.31      219.82      8.71 o
   8   2   5       74.02       73.97      6.09 o
   9   2   5      146.35      135.31      7.64 o
  10   2   5      124.16      142.88      8.28 o
  11   2   5       20.39       17.56      8.61 o
  12   2   5       12.23        9.02      8.09 o
  13   2   5       95.17       99.85     15.10 o
  14   2   5      120.53      150.77     19.70 o
  15   2   5       17.98        7.33     13.02 o
  16   2   5        0.60       -4.96     31.48 o
 -16   3   5        6.19       19.13     27.32 o
 -15   3   5       44.82       43.16     27.32 o
 -14   3   5       17.68       20.90     26.16 o
 -13   3   5       25.64       16.49     12.20 o
 -12   3   5      254.38      262.22     13.83 o
 -11   3   5       81.43       76.83      8.56 o
 -10   3   5      698.02      646.77     21.25 o
  -9   3   5      513.14      527.39     15.00 o
  -8   3   5      826.06      802.00     20.75 o
  -7   3   5       74.35       78.87      5.88 o
  -6   3   5      249.50      280.33     11.23 o
  -5   3   5       45.41       40.61      5.18 o
  -4   3   5     2590.36     2515.66     34.63 o
  -3   3   5      821.32      884.99     24.43 o
  -2   3   5       28.11       18.25      3.93 o
  -1   3   5      178.31      187.89      8.15 o
   0   3   5     1902.13     1754.14     29.24 o
   1   3   5      702.15      670.31     14.89 o
   2   3   5      190.53      172.77     10.18 o
   3   3   5       91.07       98.39      6.31 o
   4   3   5      278.14      286.20     10.01 o
   5   3   5        0.32        6.29      3.04 o
   6   3   5       41.74       58.06      5.87 o
   7   3   5      143.41      125.56      7.70 o
   8   3   5      106.85      107.28      7.35 o
   9   3   5      440.34      408.85     12.68 o
  10   3   5       32.18       33.92      6.39 o
  11   3   5       29.62       26.21     12.16 o
  12   3   5       73.72       88.61     11.63 o
  13   3   5        2.43       -1.19      7.98 o
  14   3   5       59.21       50.98     19.68 o
  15   3   5       73.17       66.07     28.71 o
  16   3   5       40.60       25.61     25.23 o
 -15   4   5       32.28       30.90     19.91 o
 -14   4   5        9.51        7.17     13.32 o
 -13   4   5       30.83       39.03     14.21 o
 -12   4   5       21.23       21.16      7.76 o
 -11   4   5       26.97       35.62      8.38 o
 -10   4   5        0.23       19.59     15.86 o
  -9   4   5       19.02       17.51      5.96 o
  -8   4   5      271.89      305.48     12.31 o
  -7   4   5      243.22      256.97     12.36 o
  -6   4   5       20.09       20.28      5.55 o
  -5   4   5      173.44      166.04      8.10 o
  -4   4   5      373.62      391.13     12.22 o
  -3   4   5        7.44        5.11      4.95 o
  -2   4   5      663.78      668.02     18.12 o
  -1   4   5      260.22      221.66     11.44 o
   0   4   5       23.35       19.22      6.13 o
   1   4   5       42.72       51.12      6.51 o
   2   4   5      184.26      196.05     10.85 o
   3   4   5       35.62       38.78      7.62 o
   4   4   5      328.81      335.18     23.12 o
   5   4   5       33.50       41.67      7.36 o
   6   4   5       27.99       26.07      4.80 o
   7   4   5        2.86       -4.35      4.35 o
   8   4   5       36.54       23.45      6.27 o
   9   4   5      116.83      132.76     10.69 o
  10   4   5        7.35       -5.89      5.89 o
  11   4   5       26.86       -3.91      8.16 o
  12   4   5       33.05       38.33     15.47 o
  13   4   5        2.82       -8.56      8.56 o
  14   4   5        0.46       -5.36     12.66 o
  15   4   5       18.41       38.45     16.44 o
 -14   5   5       13.25       13.36     14.23 o
 -13   5   5       62.19       85.68     18.22 o
 -12   5   5       10.48        6.48      8.68 o
 -11   5   5        2.67        5.22      8.26 o
 -10   5   5        4.14       14.40      8.96 o
  -9   5   5        0.03       -3.22      8.62 o
  -8   5   5      179.85      181.96     23.26 o
  -7   5   5      874.48      873.71     40.48 o
  -6   5   5      259.82      260.33     16.18 o
  -5   5   5       94.47       93.73      8.45 o
  -4   5   5      136.95      133.62      9.72 o
  -3   5   5      128.50      168.86     10.82 o
  -2   5   5      174.84      154.49     10.71 o
  -1   5   5       77.23       70.19     10.69 o
   0   5   5       39.04       27.44      6.40 o
   1   5   5       35.81       29.16      6.40 o
   2   5   5      189.66      181.94     11.37 o
   3   5   5      671.86      654.63     19.92 o
   4   5   5      113.21      123.91      9.85 o
   5   5   5       21.13       20.48      6.06 o
   6   5   5       18.22       23.57      5.98 o
   7   5   5       24.07       -4.86      9.66 o
   8   5   5       40.51       33.18     10.18 o
   9   5   5       97.11      109.28     11.70 o
  10   5   5       23.91       20.52      9.86 o
  11   5   5        0.25        6.69      9.40 o
  12   5   5        0.77       -8.05      8.52 o
  13   5   5        1.59       -2.01      9.92 o
  14   5   5        6.13       29.88     15.33 o
 -13   6   5        4.93       -6.86     25.70 o
 -12   6   5       19.70       21.22     10.56 o
 -11   6   5        0.46       11.99      9.59 o
 -10   6   5       10.62        3.04      8.92 o
  -9   6   5        1.86        2.36      6.99 o
  -8   6   5       24.12       21.83      9.16 o
  -7   6   5      156.79      134.68     14.02 o
  -6   6   5        0.02        3.04      7.45 o
  -5   6   5       11.19        0.51     11.03 o
  -4   6   5      241.89      267.89     19.11 o
  -3   6   5      115.54      125.18     11.90 o
  -2   6   5        0.13       14.36      6.92 o
  -1   6   5        0.84        7.77      6.81 o
   0   6   5      171.81      165.06     12.00 o
   1   6   5        0.27        6.08      6.58 o
   2   6   5       76.35       75.58      9.54 o
   3   6   5        3.95       -3.22      6.62 o
   4   6   5        0.13       -5.87      5.87 o
   5   6   5       15.19        3.78      8.02 o
   6   6   5        4.24        5.01     11.88 o
   7   6   5        0.55        8.34      8.38 o
   8   6   5       69.06       76.14     11.66 o
   9   6   5       10.71        1.50      8.26 o
  10   6   5        4.16       -1.60      9.50 o
  11   6   5        2.63       -8.95      8.95 o
  12   6   5        1.99        1.93     10.23 o
  13   6   5        1.07        6.22     10.82 o
 -11   7   5        0.99       -5.53      9.65 o
 -10   7   5       10.17       13.73     14.15 o
  -9   7   5        6.49        6.19     12.37 o
  -8   7   5        0.39       -1.60      8.89 o
  -7   7   5      126.42      114.44     14.42 o
  -6   7   5       25.75       21.98     14.14 o
  -5   7   5      125.42      115.15     14.02 o
  -4   7   5       27.84       16.07      7.43 o
  -3   7   5       39.28       50.14      9.03 o
  -2   7   5        0.41       13.12      7.23 o
  -1   7   5       34.51       35.63      8.41 o
   0   7   5       20.62       18.30      7.60 o
   1   7   5        0.51        0.57      6.87 o
   2   7   5       15.56       17.37      7.41 o
   3   7   5        0.08        5.86      7.18 o
   4   7   5      172.53      162.78     13.18 o
   5   7   5       70.38       64.42     12.36 o
   6   7   5       45.82       62.48     12.38 o
   7   7   5        8.30       14.48      9.85 o
   8   7   5       31.94       26.99     11.16 o
   9   7   5        4.23        2.73      9.88 o
  10   7   5        6.22        6.55     11.04 o
  11   7   5        0.25       -7.07     10.52 o
  -9   8   5       20.04       14.20     11.18 o
  -8   8   5        3.25       16.27     10.72 o
  -7   8   5        6.55       11.22     10.14 o
  -6   8   5       27.35       31.89     12.21 o
  -5   8   5        1.96       -5.11      9.30 o
  -4   8   5        0.62       13.11     18.91 o
  -3   8   5       20.88       26.95      9.45 o
  -2   8   5        2.00       -3.04      7.76 o
  -1   8   5       19.09       17.44      8.29 o
   0   8   5        3.71       32.51      9.45 o
   1   8   5       12.20       29.81     12.56 o
   2   8   5        1.65        5.82      9.96 o
   3   8   5       13.53       11.21      9.36 o
   4   8   5        8.70        6.92     10.36 o
   5   8   5        0.88        3.39      9.72 o
   6   8   5        1.81       15.70     10.79 o
   7   8   5       13.93       29.98     11.13 o
   8   8   5        9.47       -5.76      9.77 o
   9   8   5        0.01        0.83     15.74 o
  -6   9   5       42.24       24.44     21.41 o
  -5   9   5        0.01        1.38     11.34 o
  -4   9   5        0.95       -9.36     10.26 o
  -3   9   5        0.69       -3.36     11.00 o
  -2   9   5        0.15       -7.51     10.70 o
  -1   9   5        3.81       17.52      9.31 o
   0   9   5        0.11       -4.10      8.12 o
   1   9   5        9.68       15.77      9.87 o
   2   9   5        0.02        1.33     11.05 o
   3   9   5        2.28        3.19     10.36 o
   4   9   5        6.92       -0.02     12.66 o
   5   9   5       16.57        9.12     12.18 o
   6   9   5       36.32       40.02     14.05 o
 -16   0   6       30.93        1.39     33.34 o
 -14   0   6      208.27      205.07     16.79 o
 -12   0   6      525.46      471.19     25.00 o
 -10   0   6     7282.24     7399.58    139.35 o
  -8   0   6     2275.81     2256.01     59.53 o
  -6   0   6     5149.28     5249.30     98.41 o
  -4   0   6      915.95      852.16     15.51 o
  -2   0   6      671.78      702.56     12.11 o
   0   0   6     7438.05     7325.82    127.15 o
   2   0   6     1812.51     2063.63     28.88 o
   4   0   6      517.01      635.14     11.79 o
   6   0   6      601.58      577.74     17.91 o
   8   0   6     1568.10     1518.05     35.16 o
  10   0   6       13.50        9.32      5.95 o
  12   0   6        1.43        3.73      9.19 o
  14   0   6        3.61       12.29     12.50 o
  16   0   6       47.87       14.35     29.63 o
 -16   1   6        0.43      -15.43     21.69 o
 -15   1   6       41.05       47.30     12.15 o
 -14   1   6      153.29      176.45     26.86 o
 -13   1   6       34.81       35.04      6.61 o
 -12   1   6       27.66       41.61      6.51 o
 -11   1   6      121.00      142.71      7.85 o
 -10   1   6      797.47      798.88     21.43 o
  -9   1   6      803.71      785.16     15.02 o
  -8   1   6       32.56       31.10      3.76 o
  -7   1   6       51.10       57.67      4.75 o
  -6   1   6      211.86      223.02      6.66 o
  -5   1   6      849.07      896.56     12.90 o
  -4   1   6      484.22      450.22      6.81 o
  -3   1   6        7.69       10.60      1.96 o
  -2   1   6      324.42      331.67      5.81 o
  -1   1   6        2.24        0.76      2.07 o
   0   1   6       10.39        5.16      2.27 o
   1   1   6        0.23       -0.12      2.09 o
   2   1   6       91.17      104.87      3.94 o
   3   1   6       54.06       54.58      3.04 o
   4   1   6       10.99       10.10      2.03 o
   5   1   6       14.39       14.38      1.95 o
   6   1   6       85.31       96.44      4.17 o
   7   1   6      166.64      168.62      4.86 o
   8   1   6      122.23      135.75      6.51 o
   9   1   6       14.26       14.63      4.24 o
  10   1   6        0.47       -2.49      4.74 o
  11   1   6        3.64        3.78      6.77 o
  12   1   6       44.34       52.96      8.77 o
  13   1   6        8.74        2.82     11.76 o
  14   1   6       14.80       15.37      8.65 o
  15   1   6       14.80        7.85     11.28 o
  16   1   6        7.99        5.03     12.11 o
 -16   2   6        2.90        9.30     16.21 o
 -15   2   6       30.14       30.79     13.33 o
 -14   2   6       43.88       44.52     13.44 o
 -13   2   6      310.52      355.26     26.35 o
 -12   2   6       31.05       37.19     15.51 o
 -11   2   6      263.83      283.15     13.06 o
 -10   2   6       33.34       18.94      6.66 o
  -9   2   6     3108.76     3053.10     47.24 o
  -8   2   6     1137.80     1105.82     18.21 o
  -7   2   6       94.65      100.79      5.22 o
  -6   2   6     1037.58     1088.86     18.08 o
  -5   2   6     7413.40     7383.46     94.54 o
  -4   2   6      436.65      523.19      9.80 o
  -3   2   6       36.97       28.88      3.36 o
  -2   2   6      580.32      678.31     10.83 o
  -1   2   6     3071.53     3103.81     35.91 o
   0   2   6       55.73       61.36      3.95 o
   1   2   6     5597.27     5388.26     59.52 o
   2   2   6      599.99      576.93     10.00 o
   3   2   6     3005.91     3099.84     38.43 o
   4   2   6      232.43      236.52      6.50 o
   5   2   6     1721.32     1730.50     22.19 o
   6   2   6     1166.08     1131.10     19.48 o
   7   2   6      455.78      435.12     10.97 o
   8   2   6       13.92       20.56      4.15 o
   9   2   6      157.01      183.87      9.87 o
  10   2   6       12.13       12.05      4.71 o
  11   2   6       15.16        9.91      7.66 o
  12   2   6        5.74       -0.50      7.57 o
  13   2   6        3.88       12.31      8.67 o
  14   2   6        0.92        0.10      8.91 o
  15   2   6       48.79       58.69     16.13 o
  16   2   6        5.64       27.85     20.60 o
 -16   3   6        0.56        0.77     12.42 o
 -15   3   6       31.61       30.64     13.80 o
 -14   3   6      106.21      113.03     18.72 o
 -13   3   6       41.91       47.68     14.16 o
 -12   3   6        1.32       -2.79      5.75 o
 -11   3   6        0.27        6.82      6.58 o
 -10   3   6       27.75       27.88      6.90 o
  -9   3   6       82.41       87.21      8.27 o
  -8   3   6       12.13       13.45      4.54 o
  -7   3   6       60.53       57.21      5.43 o
  -6   3   6        2.05       -3.12      3.12 o
  -5   3   6      551.10      552.26     10.15 o
  -4   3   6     1311.36     1370.75     21.31 o
  -3   3   6       35.61       34.21      4.50 o
  -2   3   6      190.80      181.73      8.10 o
  -1   3   6      121.32      122.26      7.05 o
   0   3   6       79.98       69.49      6.36 o
   1   3   6       70.00       67.65      6.88 o
   2   3   6      224.80      223.46     12.76 o
   3   3   6        5.84       -0.35      3.39 o
   4   3   6      381.98      399.71     11.34 o
   5   3   6      704.57      677.62     14.88 o
   6   3   6       92.51      117.89      5.99 o
   7   3   6       79.72       87.04      6.84 o
   8   3   6       45.04       45.48      5.93 o
   9   3   6        5.39       15.05      5.67 o
  10   3   6        3.65        7.52      5.67 o
  11   3   6        4.39       -7.66      7.66 o
  12   3   6       59.55       60.09     10.92 o
  13   3   6       11.97       15.41      9.52 o
  14   3   6       18.48       25.19     13.09 o
  15   3   6       21.00       33.34     19.45 o
 -15   4   6       14.88        5.39     13.43 o
 -14   4   6       53.20       47.87     16.18 o
 -13   4   6        8.51       12.98     13.66 o
 -12   4   6       43.81       54.32      9.57 o
 -11   4   6       22.23       25.69      7.97 o
 -10   4   6       61.91       66.81     14.33 o
  -9   4   6        3.61        3.60      5.53 o
  -8   4   6       78.72       91.18      7.68 o
  -7   4   6      763.23      793.47     18.75 o
  -6   4   6     1086.04     1056.86     33.78 o
  -5   4   6       73.85       77.30      6.14 o
  -4   4   6     1963.38     1988.50     33.54 o
  -3   4   6     2610.35     2824.15     50.13 o
  -2   4   6      238.83      232.71     15.17 o
  -1   4   6      949.71      830.73     28.16 o
   0   4   6     7217.58     7118.09    112.86 o
   1   4   6      534.36      595.91     17.05 o
   2   4   6       27.92       28.83      5.91 o
   3   4   6       45.25       66.40      7.23 o
   4   4   6     5932.13     5871.51     94.81 o
   5   4   6        4.31        5.47      4.79 o
   6   4   6        3.39        4.63      4.06 o
   7   4   6        0.01       -0.52      5.35 o
   8   4   6      207.41      269.56     12.60 o
   9   4   6       12.94        8.20      6.62 o
  10   4   6        0.77       -0.67      8.24 o
  11   4   6        0.36        7.32      8.42 o
  12   4   6       32.36       30.15     13.87 o
  13   4   6        9.11       11.10     10.91 o
  14   4   6        0.00      -11.11     11.33 o
  15   4   6        7.52        9.17     14.88 o
 -14   5   6        0.44       -7.91     13.79 o
 -13   5   6       37.12       31.52     15.32 o
 -12   5   6        0.43       -1.39      8.01 o
 -11   5   6        2.00       -6.95      9.06 o
 -10   5   6        6.41       12.24      8.37 o
  -9   5   6        1.03       -1.92      5.86 o
  -8   5   6      141.87      165.39     12.40 o
  -7   5   6       54.32       60.27     10.06 o
  -6   5   6        6.07        7.23      4.08 o
  -5   5   6      196.87      207.51     13.79 o
  -4   5   6       40.38       40.72      7.02 o
  -3   5   6      209.99      211.63     13.03 o
  -2   5   6       60.84       70.68     10.05 o
  -1   5   6      112.18       90.91      8.86 o
   0   5   6      210.82      229.68     12.89 o
   1   5   6        0.00        0.40      6.48 o
   2   5   6      268.85      271.36     14.09 o
   3   5   6       30.52       26.54      6.80 o
   4   5   6      149.91      134.58     10.34 o
   5   5   6       39.64       39.43      9.36 o
   6   5   6       11.80        2.04      7.21 o
   7   5   6        2.90        5.54      7.62 o
   8   5   6       75.02       77.35     11.29 o
   9   5   6       55.83       58.19     13.59 o
  10   5   6       13.39        5.45      9.54 o
  11   5   6       41.72       31.05     11.21 o
  12   5   6        6.31       15.81     10.23 o
  13   5   6        0.43       10.61     11.14 o
  14   5   6        0.11        5.39     14.23 o
 -13   6   6       27.43       35.91     25.23 o
 -12   6   6       17.20       23.45     13.06 o
 -11   6   6        1.42       10.34      9.46 o
 -10   6   6        3.59        5.85      9.13 o
  -9   6   6        0.27       -6.33      6.33 o
  -8   6   6       76.56       82.44     10.61 o
  -7   6   6        0.12       -7.95      7.95 o
  -6   6   6       94.51       85.96     11.58 o
  -5   6   6      261.06      305.00     22.02 o
  -4   6   6        3.09        3.50      6.44 o
  -3   6   6      772.11      721.29     22.28 o
  -2   6   6       61.73       47.14      8.28 o
  -1   6   6     2990.18     3042.31     58.03 o
   0   6   6       55.05       56.41      8.60 o
   1   6   6      402.18      407.78     25.62 o
   2   6   6      569.69      565.35     19.71 o
   3   6   6      369.21      375.83     18.98 o
   4   6   6       21.29       18.83      8.58 o
   5   6   6      165.07      189.77     12.95 o
   6   6   6       51.88       59.25     10.99 o
   7   6   6      108.20      122.81     18.25 o
   8   6   6       31.37       26.11      9.71 o
   9   6   6       37.02       34.45      9.33 o
  10   6   6        8.29        8.38      9.87 o
  11   6   6       19.32       12.65     10.69 o
  12   6   6        2.97        6.27     10.96 o
  13   6   6       14.34       11.80     11.96 o
 -11   7   6        4.78       -8.99      8.99 o
 -10   7   6       12.06       17.72     11.69 o
  -9   7   6        3.15        2.13      9.53 o
  -8   7   6       24.01        1.60      8.18 o
  -7   7   6        5.40       12.85      9.37 o
  -6   7   6       30.94       17.20      9.26 o
  -5   7   6       17.16       23.88      9.59 o
  -4   7   6       36.83       62.31     10.89 o
  -3   7   6        1.26        2.08      6.91 o
  -2   7   6        3.71       -6.13      7.75 o
  -1   7   6        0.57        4.51      6.89 o
   0   7   6       11.26       13.61      7.55 o
   1   7   6       40.22       36.21      9.16 o
   2   7   6       21.34       16.77      7.83 o
   3   7   6        2.41       -3.55      7.01 o
   4   7   6        0.72        3.99      7.48 o
   5   7   6        8.49        3.84      9.35 o
   6   7   6        9.82        3.21      9.49 o
   7   7   6        3.54        6.57      9.67 o
   8   7   6        1.94       -6.75      8.78 o
   9   7   6       36.20       44.00     10.45 o
  10   7   6       20.54       -3.46     16.53 o
  11   7   6        6.74        2.93     11.53 o
  -9   8   6        4.81       -0.37     10.84 o
  -8   8   6        1.37        1.86     14.62 o
  -7   8   6       20.57       10.59     10.56 o
  -6   8   6        3.11       16.23     10.83 o
  -5   8   6        0.00        9.95     10.74 o
  -4   8   6      406.76      409.58     25.87 o
  -3   8   6      144.34       96.51     15.11 o
  -2   8   6       17.02       14.41      8.68 o
  -1   8   6        8.67        2.72      7.85 o
   0   8   6      360.30      365.39     22.86 o
   1   8   6        5.89        6.28      7.85 o
   2   8   6       36.11       23.51     13.17 o
   3   8   6       13.14       23.64      8.98 o
   4   8   6        6.96        7.45      9.94 o
   5   8   6        5.53       10.51     11.21 o
   6   8   6        0.67      -10.23     10.23 o
   7   8   6       21.25       21.01     12.62 o
   8   8   6       19.29       31.89     12.33 o
   9   8   6        0.89       -3.89     13.44 o
  -6   9   6        2.74       -7.65     10.95 o
  -5   9   6        4.20       10.16     12.17 o
  -4   9   6        2.78        8.74     11.05 o
  -3   9   6        0.01       11.42     11.25 o
  -2   9   6        1.78        2.62     10.50 o
  -1   9   6        2.38       13.13      9.04 o
   0   9   6        0.84        0.51      9.19 o
   1   9   6        1.35        7.31      9.25 o
   2   9   6        1.93       -2.42     10.60 o
   3   9   6        1.33        3.39     10.58 o
   4   9   6        0.80       -9.29      9.29 o
   5   9   6        5.92        4.87     15.12 o
   6   9   6        1.01        2.35     11.63 o
 -15   0   7        3.81       17.13     29.17 o
 -13   0   7       58.62       81.32     34.03 o
 -11   0   7      784.00      667.16     27.53 o
  -9   0   7      390.67      391.82     14.96 o
  -7   0   7       61.93       65.49      5.23 o
  -5   0   7      402.70      415.23      8.53 o
  -3   0   7        4.82        4.60      2.77 o
  -1   0   7      172.63      192.52      5.97 o
   1   0   7        4.04       10.26      4.50 o
   3   0   7       73.84       68.22      4.26 o
   5   0   7      241.59      244.77      7.29 o
   7   0   7      386.68      419.69     19.51 o
   9   0   7        8.47        4.04      5.76 o
  11   0   7      124.46      125.64     15.33 o
  13   0   7      397.56      395.74     25.10 o
  15   0   7       52.71       46.11     14.36 o
 -16   1   7        8.58      -20.91     20.91 o
 -15   1   7        0.55      -10.84     10.84 o
 -14   1   7        1.96       -5.07      9.30 o
 -13   1   7        4.76       -6.69      9.09 o
 -12   1   7     1204.07     1204.05     29.20 o
 -11   1   7     1324.32     1329.81     33.21 o
 -10   1   7      555.50      585.41     16.15 o
  -9   1   7     1944.08     1960.49     30.64 o
  -8   1   7      508.86      492.17     11.56 o
  -7   1   7      170.78      210.92      8.94 o
  -6   1   7      925.73      822.28     14.96 o
  -5   1   7     2251.41     2194.83     27.15 o
  -4   1   7        8.31       24.30      2.06 o
  -3   1   7       55.21       60.00      3.18 o
  -2   1   7     9110.87     9165.06     85.08 o
  -1   1   7     1226.57     1067.92     13.80 o
   0   1   7     9129.99     9280.16     98.63 o
   1   1   7      278.64      247.42      5.84 o
   2   1   7     1171.36     1153.75     15.50 o
   3   1   7     1448.43     1355.65     16.15 o
   4   1   7     1421.80     1306.34     15.05 o
   5   1   7     1369.83     1355.67     15.78 o
   6   1   7        5.16       12.27      1.99 o
   7   1   7     1679.11     1727.17     23.12 o
   8   1   7       43.70       34.15      3.90 o
   9   1   7       82.84       75.82      6.26 o
  10   1   7       21.29       12.48      4.83 o
  11   1   7       13.48       10.81      6.85 o
  12   1   7      368.83      324.40     16.40 o
  13   1   7      379.83      376.80     22.30 o
  14   1   7        4.22       11.92     10.76 o
  15   1   7        7.74       -9.50     18.61 o
  16   1   7       46.92       76.28     34.02 o
 -16   2   7       15.25       11.04     13.17 o
 -15   2   7        0.66       -3.60     11.30 o
 -14   2   7       15.49      -11.29     14.12 o
 -13   2   7      160.66      153.56     19.68 o
 -12   2   7      365.56      376.95     15.78 o
 -11   2   7      126.60      122.19      9.85 o
 -10   2   7      222.52      218.54      9.79 o
  -9   2   7      356.67      346.92     11.15 o
  -8   2   7      269.22      275.56     13.76 o
  -7   2   7       71.44       71.65      7.07 o
  -6   2   7      272.38      257.58     11.38 o
  -5   2   7       67.39       71.93      5.05 o
  -4   2   7       67.43       81.72      4.10 o
  -3   2   7       12.40       15.22      3.00 o
  -2   2   7      648.75      688.99     13.01 o
  -1   2   7      285.42      270.25      6.92 o
   0   2   7       50.01       47.67      3.74 o
   1   2   7       34.82       33.08      4.24 o
   2   2   7       84.98       85.00      4.83 o
   3   2   7       70.23       70.65      4.61 o
   4   2   7      261.14      271.02      7.19 o
   5   2   7        3.91        5.87      2.58 o
   6   2   7      120.16      123.17      5.65 o
   7   2   7       25.33       33.77      4.91 o
   8   2   7      146.31      159.40      8.23 o
   9   2   7       11.68        6.21      5.90 o
  10   2   7       48.02       53.45      9.21 o
  11   2   7      123.45      103.19     19.08 o
  12   2   7      488.39      448.69     20.26 o
  13   2   7       71.12       66.80     11.16 o
  14   2   7       28.28       35.96     10.30 o
  15   2   7        1.30        3.26     17.59 o
  16   2   7       77.27       63.70     17.80 o
 -15   3   7        5.64        3.79     13.28 o
 -14   3   7       27.52        7.18     12.75 o
 -13   3   7      446.26      444.19     29.62 o
 -12   3   7        0.80       10.89      9.00 o
 -11   3   7       98.80      108.00     10.32 o
 -10   3   7      400.87      371.99     16.82 o
  -9   3   7        0.12       -0.94      3.69 o
  -8   3   7     1599.92     1589.27     28.64 o
  -7   3   7        1.63        6.72      4.15 o
  -6   3   7      272.04      246.79      9.40 o
  -5   3   7        3.43       15.89      3.48 o
  -4   3   7     1619.18     1719.34     41.13 o
  -3   3   7      177.72      147.92      7.51 o
  -2   3   7      475.79      519.89     13.06 o
  -1   3   7     1456.89     1382.18     27.66 o
   0   3   7       57.04       44.05      5.63 o
   1   3   7      114.16      127.35      8.12 o
   2   3   7      894.06      910.64     20.88 o
   3   3   7     1366.00     1297.56     23.85 o
   4   3   7     1147.05     1187.27     22.26 o
   5   3   7       17.67       34.04      5.44 o
   6   3   7      421.65      369.13     10.03 o
   7   3   7      148.52      148.37      8.80 o
   8   3   7      434.55      372.59     16.10 o
   9   3   7       40.15       42.72      6.26 o
  10   3   7      258.39      207.07     12.18 o
  11   3   7      263.42      237.24     16.72 o
  12   3   7      210.22      224.81     16.92 o
  13   3   7        1.85        6.93      8.74 o
  14   3   7       31.16       32.28     11.17 o
  15   3   7        0.35       11.43     13.36 o
 -15   4   7        1.10       17.59     14.64 o
 -14   4   7       27.19        4.83     24.54 o
 -13   4   7      246.79      253.73     43.99 o
 -12   4   7        8.75       10.44      7.96 o
 -11   4   7      143.11      137.63     12.63 o
 -10   4   7      119.57      121.09     15.01 o
  -9   4   7      107.18       95.97      9.03 o
  -8   4   7      165.57      140.21     10.41 o
  -7   4   7       89.14       96.34      7.81 o
  -6   4   7        3.52        0.60      4.30 o
  -5   4   7       12.37       10.58      4.36 o
  -4   4   7        5.83        0.10      4.65 o
  -3   4   7      364.71      363.40     13.50 o
  -2   4   7      105.55      103.81      8.67 o
  -1   4   7       63.48       62.16      7.75 o
   0   4   7      672.48      627.89     18.17 o
   1   4   7        9.47        6.71      4.84 o
   2   4   7       65.01       64.40      7.16 o
   3   4   7       52.60       53.18      6.98 o
   4   4   7       43.77       49.25      7.37 o
   5   4   7        8.11       11.92      5.02 o
   6   4   7       70.92       68.74      7.11 o
   7   4   7        0.72       -2.26      4.78 o
   8   4   7        6.30       -1.80      5.80 o
   9   4   7      255.25      287.02     26.13 o
  10   4   7       15.58       12.76      9.31 o
  11   4   7       89.50       96.36     13.13 o
  12   4   7        1.15       -8.79      8.79 o
  13   4   7       22.52       25.90     11.01 o
  14   4   7        0.24        6.23     15.05 o
  15   4   7        0.01        7.83     19.21 o
 -14   5   7       20.34       32.37     16.60 o
 -13   5   7       28.28       42.56     16.57 o
 -12   5   7        3.67        4.33      8.44 o
 -11   5   7       58.40       65.17     11.70 o
 -10   5   7      218.28      189.33     16.58 o
  -9   5   7      114.90      103.26     10.33 o
  -8   5   7       74.85       86.70     10.83 o
  -7   5   7        4.83       -3.37      6.08 o
  -6   5   7      107.72       92.87      9.48 o
  -5   5   7      298.15      299.31     22.39 o
  -4   5   7       64.22       49.99      7.38 o
  -3   5   7       24.23       19.39      6.42 o
  -2   5   7      150.69      151.63     10.83 o
  -1   5   7      242.24      205.76     17.04 o
   0   5   7       72.79       55.93      7.55 o
   1   5   7       59.13       76.29      8.40 o
   2   5   7        7.79        9.92      5.72 o
   3   5   7      685.34      676.95     20.38 o
   4   5   7      244.51      258.44     23.86 o
   5   5   7        5.29       -5.08      5.08 o
   6   5   7       18.51       20.21      6.29 o
   7   5   7      186.33      195.62     15.27 o
   8   5   7      444.53      451.94     19.69 o
   9   5   7       83.99       86.88     10.86 o
  10   5   7       39.25       27.86     13.99 o
  11   5   7       10.87       10.46     10.96 o
  12   5   7        0.87        4.23      9.88 o
  13   5   7        0.18       -7.54     18.09 o
  14   5   7        3.52       12.99     14.82 o
 -13   6   7        1.13       11.04     14.98 o
 -12   6   7        3.24        3.69     10.81 o
 -11   6   7        1.16       -1.33      8.59 o
 -10   6   7       87.88      105.87     14.14 o
  -9   6   7        7.95        5.22      7.55 o
  -8   6   7        1.95       -8.62      8.62 o
  -7   6   7       21.02       12.26      8.75 o
  -6   6   7       22.24       16.67      8.39 o
  -5   6   7       46.56       50.11      8.39 o
  -4   6   7        0.45       -3.22      8.15 o
  -3   6   7        8.86        3.83      6.65 o
  -2   6   7      118.97      127.65     11.37 o
  -1   6   7      157.93      127.32     11.97 o
   0   6   7      100.35       97.45     10.24 o
   1   6   7        0.63       -4.11      6.06 o
   2   6   7        2.91        2.08      7.35 o
   3   6   7        0.79       -3.26      6.03 o
   4   6   7       10.25        4.99      8.78 o
   5   6   7        4.18       -3.57      6.10 o
   6   6   7        1.41        5.40      8.72 o
   7   6   7       31.22       32.22     10.13 o
   8   6   7        0.43        0.16      8.79 o
   9   6   7        0.63       -6.12      7.42 o
  10   6   7        5.44       10.85     10.20 o
  11   6   7        0.86       -1.95     10.83 o
  12   6   7        1.49        3.15     11.42 o
  13   6   7        3.57       -7.70     14.99 o
 -11   7   7        2.78        4.90     12.29 o
 -10   7   7       32.11       23.55     11.33 o
  -9   7   7       33.06       39.79     11.83 o
  -8   7   7        1.49        1.16      7.84 o
  -7   7   7        1.69       -6.68      8.24 o
  -6   7   7       14.75       12.44      9.98 o
  -5   7   7       58.98       51.88     11.10 o
  -4   7   7        3.84       -6.63      6.63 o
  -3   7   7       35.23       26.99      8.38 o
  -2   7   7       30.05       29.89      8.50 o
  -1   7   7        2.03        1.98      7.02 o
   0   7   7        0.25        3.28      7.06 o
   1   7   7       37.83       31.17     10.03 o
   2   7   7       69.63       76.42     10.45 o
   3   7   7        0.54       -1.89      6.78 o
   4   7   7       46.13       49.59      9.44 o
   5   7   7      227.13      214.26     26.38 o
   6   7   7       52.26       55.21     12.44 o
   7   7   7       48.65       50.42     32.18 o
   8   7   7      103.45      115.86     15.01 o
   9   7   7       62.88       59.50     11.35 o
  10   7   7       59.21       45.57     15.23 o
  11   7   7        4.71       22.72     12.21 o
  -9   8   7        3.64       19.62     11.83 o
  -8   8   7        1.63        9.03     10.04 o
  -7   8   7       58.34       47.51     12.25 o
  -6   8   7        9.16      -10.21     10.21 o
  -5   8   7        5.01       -4.96      9.58 o
  -4   8   7       39.93       31.00     12.09 o
  -3   8   7       22.70       25.20     11.15 o
  -2   8   7        0.43        3.20     11.15 o
  -1   8   7        0.33        4.32      8.27 o
   0   8   7        7.27       -3.48      7.93 o
   1   8   7       23.44       16.47     10.15 o
   2   8   7        2.94        3.01     10.63 o
   3   8   7        2.01       10.56      8.17 o
   4   8   7        0.76       17.35     10.65 o
   5   8   7        0.17       -4.45      9.73 o
   6   8   7        0.10       -2.30     10.14 o
   7   8   7        1.41        5.75     10.95 o
   8   8   7        5.08        1.75     16.61 o
   9   8   7        1.45      -10.80     11.89 o
  -6   9   7        0.08       12.23     12.06 o
  -5   9   7        0.01        7.95     11.88 o
  -4   9   7       19.00       19.52     12.20 o
  -3   9   7        4.41       13.56     11.91 o
  -2   9   7       10.11       13.38     11.45 o
  -1   9   7        4.37        7.34      8.80 o
   0   9   7        9.09        7.61      9.74 o
   1   9   7       14.05       22.71     11.16 o
   2   9   7        0.43       -5.46      9.87 o
   3   9   7        1.37       -5.43     10.48 o
   4   9   7       13.63       30.85     12.87 o
   5   9   7        1.59       -7.07     10.60 o
   6   9   7        1.51       -6.08     11.88 o
 -16   0   8       34.16       17.59     31.95 o
 -14   0   8        5.09       -8.78      8.78 o
 -12   0   8      513.97      542.17     31.02 o
 -10   0   8      779.16      775.07     23.57 o
  -8   0   8     1353.75     1366.42     27.35 o
  -6   0   8    17306.46    18270.13    328.70 o
  -4   0   8      429.93      500.42     10.53 o
  -2   0   8     8105.18     8495.87    109.67 o
   0   0   8     3120.47     3178.15     51.51 o
   2   0   8    37896.99    39214.54    661.16 o
   4   0   8       27.90       25.93      3.19 o
   6   0   8     1924.16     1890.71     30.52 o
   8   0   8      101.16      134.98     12.06 o
  10   0   8       49.87       53.77      8.85 o
  12   0   8        2.34        0.95     16.90 o
  14   0   8       22.60       41.51     23.61 o
  16   0   8        3.10      -27.78     27.78 o
 -16   1   8       30.65       28.06     25.23 o
 -15   1   8       38.41       58.80     13.37 o
 -14   1   8        1.44      -13.35     13.73 o
 -13   1   8        7.63       10.64      6.40 o
 -12   1   8        0.00        5.00     10.96 o
 -11   1   8      215.23      193.32     11.75 o
 -10   1   8      649.90      617.78     14.66 o
  -9   1   8      135.79      149.47      7.60 o
  -8   1   8       26.78       27.22      4.64 o
  -7   1   8      558.34      559.88     17.02 o
  -6   1   8     1494.21     1522.90     20.36 o
  -5   1   8      155.61      179.92      6.89 o
  -4   1   8      606.64      628.12      8.73 o
  -3   1   8       88.10       87.05      3.73 o
  -2   1   8       12.86       14.65      2.60 o
  -1   1   8        0.80       -2.06      2.06 o
   0   1   8        5.38        0.27      2.35 o
   1   1   8        4.84        5.99      2.46 o
   2   1   8        9.52       11.42      2.50 o
   3   1   8       55.75       51.93      3.29 o
   4   1   8       57.94       66.43      3.48 o
   5   1   8        5.18        5.51      2.13 o
   6   1   8      104.31      114.58      4.59 o
   7   1   8      226.80      234.69     12.55 o
   8   1   8        0.10        2.46      3.21 o
   9   1   8       30.25       35.10      5.46 o
  10   1   8        7.35       10.28      5.14 o
  11   1   8        0.22        3.44      7.05 o
  12   1   8        6.17       -0.35      7.74 o
  13   1   8        0.63        4.23      8.33 o
  14   1   8        5.51       10.48      8.78 o
  15   1   8        1.46        7.21     14.44 o
  16   1   8        7.45        2.74     25.76 o
 -16   2   8       12.63        2.27     12.58 o
 -15   2   8       30.73       16.45     13.53 o
 -14   2   8       15.06       11.42     11.60 o
 -13   2   8       13.78       12.91     11.78 o
 -12   2   8      184.84      200.34     15.20 o
 -11   2   8      478.57      471.42     18.22 o
 -10   2   8      497.03      468.36     17.84 o
  -9   2   8      296.36      303.41     10.78 o
  -8   2   8       22.79       21.60      3.82 o
  -7   2   8     4852.88     4983.70     66.45 o
  -6   2   8      135.41      121.02      6.45 o
  -5   2   8     2937.96     3192.64     37.18 o
  -4   2   8     4938.19     5640.10     63.25 o
  -3   2   8     9171.35     9398.85    102.38 o
  -2   2   8      222.85      227.44      8.00 o
  -1   2   8     2130.97     2049.61     32.51 o
   0   2   8      618.34      584.78     12.74 o
   1   2   8     1575.96     1399.72     24.22 o
   2   2   8      170.06      167.33      7.81 o
   3   2   8     2715.43     2625.12     40.36 o
   4   2   8     3160.33     3311.36     46.09 o
   5   2   8      382.98      362.47      9.64 o
   6   2   8      313.40      338.09     10.08 o
   7   2   8      841.18      849.86     18.56 o
   8   2   8      103.74       85.13      6.89 o
   9   2   8        1.20        1.09      3.87 o
  10   2   8      102.68       94.36     11.02 o
  11   2   8       45.86       58.92     10.46 o
  12   2   8        6.13        8.94      8.80 o
  13   2   8       10.37        7.40      9.45 o
  14   2   8        7.79        5.22     12.36 o
  15   2   8        2.43       23.99     24.77 o
  16   2   8       32.33       53.41     17.32 o
 -15   3   8       24.14       20.46     14.64 o
 -14   3   8        3.70       12.47     13.32 o
 -13   3   8        2.27        0.59     11.43 o
 -12   3   8       50.20       62.85     15.47 o
 -11   3   8       75.53       80.12      9.75 o
 -10   3   8        7.23       -2.55      6.13 o
  -9   3   8       23.93       25.10      7.70 o
  -8   3   8      185.65      181.60     12.65 o
  -7   3   8      312.51      305.43     12.59 o
  -6   3   8      386.63      404.92     14.88 o
  -5   3   8       58.18       54.96      5.40 o
  -4   3   8        0.00        1.00      3.65 o
  -3   3   8      346.94      401.43     18.01 o
  -2   3   8      194.29      195.64      9.24 o
  -1   3   8        3.09        1.68      4.19 o
   0   3   8       74.25       80.72      7.28 o
   1   3   8        6.48        4.61      4.74 o
   2   3   8      177.71      168.00      9.81 o
   3   3   8      104.57       87.86      7.49 o
   4   3   8      538.33      531.32     13.79 o
   5   3   8       34.19       32.00      5.15 o
   6   3   8      101.97      110.47      6.52 o
   7   3   8       56.82       62.61      6.88 o
   8   3   8       68.95       65.86      7.07 o
   9   3   8      142.41      106.41      9.58 o
  10   3   8        4.66        4.88      5.83 o
  11   3   8        0.48       -0.19      8.17 o
  12   3   8       29.39       26.29     10.00 o
  13   3   8        0.67       -8.93      8.93 o
  14   3   8        0.51       13.41     10.45 o
  15   3   8       53.96       55.58     17.44 o
 -15   4   8        7.44       -1.97     14.65 o
 -14   4   8       83.66       79.72     37.50 o
 -13   4   8       20.62       38.56     15.66 o
 -12   4   8      185.37      202.75     17.29 o
 -11   4   8        2.89       -5.76      6.88 o
 -10   4   8      130.34      131.61     12.47 o
  -9   4   8      122.61      116.32      9.78 o
  -8   4   8        0.43        4.45      5.39 o
  -7   4   8       25.38       13.37      5.18 o
  -6   4   8      700.52      657.11     22.02 o
  -5   4   8        0.22       -1.46      4.82 o
  -4   4   8       22.12       17.65      6.77 o
  -3   4   8      688.48      730.34     19.55 o
  -2   4   8     4285.37     4287.46     72.32 o
  -1   4   8      100.92      114.26      9.21 o
   0   4   8       24.43       29.75      6.69 o
   1   4   8       98.70      135.33      9.77 o
   2   4   8       51.35       77.89      7.98 o
   3   4   8       32.03       20.90      6.75 o
   4   4   8      415.03      389.72     14.64 o
   5   4   8       24.06       14.62      5.31 o
   6   4   8      694.24      745.63     19.72 o
   7   4   8       68.49       58.72      8.54 o
   8   4   8       14.43        7.21      6.58 o
   9   4   8       73.43       60.29      9.11 o
  10   4   8       72.02       95.45     12.85 o
  11   4   8        1.37        4.23     10.57 o
  12   4   8       20.70       16.96     10.23 o
  13   4   8        1.51        1.20     10.16 o
  14   4   8       23.26       29.39     11.69 o
  15   4   8       26.86       30.26     16.69 o
 -14   5   8       25.17       19.14     18.06 o
 -13   5   8        0.09      -14.81     21.53 o
 -12   5   8       13.31       14.09      9.43 o
 -11   5   8       15.99       25.78     11.64 o
 -10   5   8        1.32        3.53      8.10 o
  -9   5   8        0.01       -0.04      7.09 o
  -8   5   8       47.89       37.03      7.81 o
  -7   5   8       77.86       72.08      9.54 o
  -6   5   8       45.51       42.68      6.75 o
  -5   5   8       11.73       17.73      6.04 o
  -4   5   8        0.39       -2.55      5.19 o
  -3   5   8        0.76       -5.04      5.31 o
  -2   5   8        2.58        4.78      5.95 o
  -1   5   8        7.12        7.53      6.03 o
   0   5   8       43.28       46.72      7.66 o
   1   5   8        6.15       -0.97      6.08 o
   2   5   8      143.37      153.54     11.20 o
   3   5   8       10.21       19.51      6.48 o
   4   5   8        6.67        8.32      8.15 o
   5   5   8       84.39       72.12      9.62 o
   6   5   8       47.89       50.35      7.81 o
   7   5   8       21.29       27.69     17.00 o
   8   5   8        3.91       10.24      7.64 o
   9   5   8        9.44       17.40      9.36 o
  10   5   8       69.41       71.44     13.06 o
  11   5   8        6.41       14.86     10.50 o
  12   5   8       22.08       23.50     11.91 o
  13   5   8        3.71      -10.62     10.62 o
  14   5   8        6.08        6.07     14.91 o
 -13   6   8        0.50       -5.67     13.57 o
 -12   6   8        5.68       -6.90      9.60 o
 -11   6   8       59.66       57.13     12.77 o
 -10   6   8        1.29        0.32      9.86 o
  -9   6   8        3.34        3.33      8.70 o
  -8   6   8        5.59       -1.03      8.18 o
  -7   6   8        1.84       -1.84      7.39 o
  -6   6   8        8.24        5.62      7.96 o
  -5   6   8       68.04       54.18     10.29 o
  -4   6   8       21.82       19.65      7.16 o
  -3   6   8        7.46       15.07      6.98 o
  -2   6   8       36.07       37.24      8.38 o
  -1   6   8     1196.60     1138.14     37.83 o
   0   6   8       10.00        7.44      6.92 o
   1   6   8      186.30      188.01     13.41 o
   2   6   8       44.27       35.51      8.53 o
   3   6   8      109.29      121.89     11.04 o
   4   6   8      548.51      538.48     19.60 o
   5   6   8        0.46       -2.86      6.20 o
   6   6   8       10.32       -6.15     10.07 o
   7   6   8       13.50        4.24      8.80 o
   8   6   8       15.52       26.49     10.20 o
   9   6   8        3.22        5.38      7.85 o
  10   6   8        4.31       -6.30     10.43 o
  11   6   8       24.31       22.13     11.64 o
  12   6   8       13.36       -2.59     11.21 o
 -11   7   8        5.53        4.04     11.07 o
 -10   7   8        2.43        7.52     10.84 o
  -9   7   8       16.57       13.15     10.60 o
  -8   7   8        2.13        0.00      9.16 o
  -7   7   8        0.35       -4.63      8.17 o
  -6   7   8       49.56       35.82     11.01 o
  -5   7   8       20.28        2.00      9.00 o
  -4   7   8        2.63        4.60      7.41 o
  -3   7   8        5.59       -0.94      6.81 o
  -2   7   8        2.59        1.29      7.25 o
  -1   7   8        0.13        3.24      7.51 o
   0   7   8       61.61       47.26      9.31 o
   1   7   8        0.48        3.14      7.20 o
   2   7   8       43.50       44.08      8.98 o
   3   7   8       92.79       88.88     11.05 o
   4   7   8        4.40        2.59      7.20 o
   5   7   8        6.78       -8.19      8.19 o
   6   7   8        8.14        9.28     11.02 o
   7   7   8        4.42       -2.28     12.10 o
   8   7   8        4.18        5.26     10.69 o
   9   7   8        5.65       -8.50      9.33 o
  10   7   8        3.68        1.48     11.04 o
  11   7   8       22.71       25.66     13.09 o
  -9   8   8       15.61       -3.72     10.47 o
  -8   8   8        0.03       -9.81      9.81 o
  -7   8   8        0.72      -12.45     12.45 o
  -6   8   8        3.52        8.25     10.51 o
  -5   8   8        0.13        2.19      9.67 o
  -4   8   8        0.02       -9.26      9.26 o
  -3   8   8       53.12       36.60     11.75 o
  -2   8   8      255.44      271.71     18.10 o
  -1   8   8       72.42       63.71     11.17 o
   0   8   8       16.63        4.13      8.49 o
   1   8   8        2.59        6.98      8.21 o
   2   8   8      206.56      218.83     16.73 o
   3   8   8        8.63       14.40      8.78 o
   4   8   8        2.24       -8.10      8.10 o
   5   8   8        9.20        6.35     10.40 o
   6   8   8       13.59        9.82     11.49 o
   7   8   8        5.94       14.70     21.42 o
   8   8   8        0.37      -11.05     11.05 o
   9   8   8       26.00       60.66     24.08 o
  -6   9   8        0.00       -2.98     10.81 o
  -5   9   8       17.56       37.06     13.27 o
  -4   9   8        0.05       -9.56     10.05 o
  -3   9   8        0.85       11.74     11.03 o
  -2   9   8        2.13        1.49     10.68 o
  -1   9   8        0.50       -9.66     14.10 o
   0   9   8       11.08       20.09     10.34 o
   1   9   8        8.04        9.05     10.02 o
   2   9   8        0.05       -5.26     10.48 o
   3   9   8        2.58        5.78     11.78 o
   4   9   8        0.01       -9.58      9.58 o
   5   9   8        0.16       -7.46     15.16 o
 -15   0   9      106.93       67.60     37.50 o
 -13   0   9      136.89      144.36     16.21 o
 -11   0   9        1.59       -7.40      7.40 o
  -9   0   9      650.34      684.09     35.52 o
  -7   0   9       39.99       43.51      5.41 o
  -5   0   9      642.28      701.24     14.21 o
  -3   0   9      254.20      250.38      7.59 o
  -1   0   9        7.39        4.41      3.97 o
   1   0   9        9.91        4.05      3.98 o
   3   0   9      178.29      177.67      7.84 o
   5   0   9       36.36       55.58      6.86 o
   7   0   9      185.70      193.40      8.98 o
   9   0   9       38.44       41.53      8.48 o
  11   0   9       62.44       74.92     14.05 o
  13   0   9       57.22       43.96     14.12 o
  15   0   9       91.77      107.82     18.28 o
 -16   1   9       11.04       -4.24     40.05 o
 -15   1   9       53.75       29.25     14.39 o
 -14   1   9       51.87       54.55     17.44 o
 -13   1   9       52.80       67.80     10.08 o
 -12   1   9      275.37      246.30     13.57 o
 -11   1   9       86.33       71.05      8.32 o
 -10   1   9     1744.62     1878.51     35.80 o
  -9   1   9      813.29      840.73     21.88 o
  -8   1   9       64.60       62.80      6.51 o
  -7   1   9        1.56       -1.94      2.55 o
  -6   1   9      300.54      292.18      8.20 o
  -5   1   9     2329.42     2535.49     31.26 o
  -4   1   9     1850.96     2081.98     27.72 o
  -3   1   9     2435.81     2502.66     29.03 o
  -2   1   9       24.59       22.80      3.20 o
  -1   1   9      122.39      154.40      5.13 o
   0   1   9       54.46       83.67      4.46 o
   1   1   9     3166.99     3323.69     36.56 o
   2   1   9      294.50      250.33      6.54 o
   3   1   9      781.99      875.51     12.90 o
   4   1   9      144.79      142.53      7.63 o
   5   1   9      428.25      418.01      8.63 o
   6   1   9     2065.55     2051.36     26.99 o
   7   1   9       84.73       88.01      5.61 o
   8   1   9       82.61       92.92      5.99 o
   9   1   9        2.56        6.34      3.49 o
  10   1   9      407.85      435.73     17.65 o
  11   1   9       65.04       59.09      9.53 o
  12   1   9       53.53       58.97      9.90 o
  13   1   9       58.37       63.77     10.73 o
  14   1   9        0.09       -4.38      8.72 o
  15   1   9       57.04       55.52     11.65 o
  16   1   9       65.92       58.66     21.76 o
 -16   2   9      103.24      130.05     22.22 o
 -15   2   9        1.69       -4.85     11.43 o
 -14   2   9       53.63       44.15     14.63 o
 -13   2   9       43.06       40.22      8.18 o
 -12   2   9       97.70      109.33     14.09 o
 -11   2   9      243.03      211.77     13.52 o
 -10   2   9       17.88       14.53      6.56 o
  -9   2   9       16.85       19.19      5.53 o
  -8   2   9      140.26      131.55      7.97 o
  -7   2   9       19.65       14.36      4.11 o
  -6   2   9      128.75      137.10      6.89 o
  -5   2   9        3.85        5.53      3.14 o
  -4   2   9       26.41       25.83      3.52 o
  -3   2   9       74.14       81.75      6.63 o
  -2   2   9      599.34      611.83     13.86 o
  -1   2   9        0.68       -0.14      3.65 o
   0   2   9      398.05      391.22     13.49 o
   1   2   9        4.04        3.58      4.23 o
   2   2   9       32.15       43.09      5.10 o
   3   2   9        0.95       -2.40      3.25 o
   4   2   9        0.00       -3.12      3.12 o
   5   2   9       16.27       13.69      3.72 o
   6   2   9        2.42        6.26      3.42 o
   7   2   9        6.87       13.27      5.18 o
   8   2   9      109.64      114.71      7.07 o
   9   2   9        4.28       -1.30      4.20 o
  10   2   9      248.92      255.61     16.57 o
  11   2   9        1.59       -2.76      8.18 o
  12   2   9       28.08       32.65     10.01 o
  13   2   9       26.94       21.36     10.45 o
  14   2   9       30.95       41.12     11.42 o
  15   2   9        2.29       14.45     14.21 o
  16   2   9      114.07      176.11     23.89 o
 -15   3   9       52.35       69.78     18.41 o
 -14   3   9        1.15       10.44     12.97 o
 -13   3   9      146.42      163.04     20.96 o
 -12   3   9      203.34      217.04     14.97 o
 -11   3   9      747.16      807.21     26.53 o
 -10   3   9        9.53        4.00      6.27 o
  -9   3   9      122.50      126.28     13.30 o
  -8   3   9       44.44       41.17      5.55 o
  -7   3   9      170.11      166.01     13.08 o
  -6   3   9      260.32      275.84     10.76 o
  -5   3   9       68.11       72.70      5.59 o
  -4   3   9      530.82      441.95     12.17 o
  -3   3   9      202.05      227.24      9.70 o
  -2   3   9     3432.30     3398.78     57.97 o
  -1   3   9      664.30      754.81     19.06 o
   0   3   9      529.44      499.88     17.31 o
   1   3   9     1608.73     1574.76     31.66 o
   2   3   9     3765.08     3729.94     63.19 o
   3   3   9     3079.21     3072.27     53.69 o
   4   3   9       26.05       35.06      5.99 o
   5   3   9      340.37      308.18     12.66 o
   6   3   9     1353.59     1365.25     23.90 o
   7   3   9      253.63      231.17     11.19 o
   8   3   9       14.95       17.13      5.70 o
   9   3   9      139.91      134.72     12.83 o
  10   3   9       49.07       49.53     10.48 o
  11   3   9       35.08       20.31      9.38 o
  12   3   9       90.28       85.09     12.69 o
  13   3   9       37.26       18.75     11.73 o
  14   3   9        1.00       -7.38     13.54 o
  15   3   9       59.41       85.81     20.37 o
 -14   4   9       74.29      110.13     27.09 o
 -13   4   9       29.22       27.31     15.16 o
 -12   4   9       41.23       53.90     11.72 o
 -11   4   9      137.45      152.95     14.00 o
 -10   4   9        6.31        4.39     10.09 o
  -9   4   9        1.89        3.68      5.75 o
  -8   4   9        3.80       -5.21      5.48 o
  -7   4   9      219.62      224.88     15.52 o
  -6   4   9       89.82      100.20      6.40 o
  -5   4   9        8.33       22.87      5.57 o
  -4   4   9        6.87        4.08      5.27 o
  -3   4   9       57.49       51.90      7.14 o
  -2   4   9      192.41      182.19     11.21 o
  -1   4   9      236.78      204.30     16.87 o
   0   4   9      178.56      180.86     11.26 o
   1   4   9       13.53       12.66      5.76 o
   2   4   9        4.58        6.15      8.32 o
   3   4   9       33.73       43.33      6.86 o
   4   4   9        6.78        9.11      7.82 o
   5   4   9       64.21       59.97      7.67 o
   6   4   9       23.72       15.61      5.85 o
   7   4   9       89.28       84.55      9.49 o
   8   4   9        6.76       -2.82      6.44 o
   9   4   9       73.14       89.99     12.56 o
  10   4   9      156.74      146.09     15.77 o
  11   4   9       82.26       64.08     12.12 o
  12   4   9       68.53       51.20     12.06 o
  13   4   9        5.50        7.14     10.67 o
  14   4   9       51.21       67.55     21.07 o
 -14   5   9      221.16      248.09     29.28 o
 -13   5   9       31.04       27.23     16.13 o
 -12   5   9        7.58        9.60     10.29 o
 -11   5   9       57.03       76.16     12.08 o
 -10   5   9       39.44       60.87     11.25 o
  -9   5   9       30.24       30.82     10.43 o
  -8   5   9      113.43      123.64     20.05 o
  -7   5   9      455.71      482.86     35.15 o
  -6   5   9       14.31       15.85      5.99 o
  -5   5   9        0.76        8.94      5.96 o
  -4   5   9      137.09      144.49     10.76 o
  -3   5   9      147.75      139.91     10.76 o
  -2   5   9     1006.46      970.38     25.41 o
  -1   5   9       73.30       85.35      9.16 o
   0   5   9      109.76       93.07      9.49 o
   1   5   9      136.86      171.06     11.90 o
   2   5   9      792.32      777.81     22.14 o
   3   5   9      161.44      166.48     12.51 o
   4   5   9      269.90      298.41     15.19 o
   5   5   9     1520.73     1462.13     33.10 o
   6   5   9      291.10      275.92     13.96 o
   7   5   9      245.41      286.83     25.59 o
   8   5   9      311.24      314.94     17.63 o
   9   5   9      175.24      180.94     14.04 o
  10   5   9      297.96      266.94     20.16 o
  11   5   9       54.43       30.31     11.79 o
  12   5   9       44.67       26.52     11.55 o
  13   5   9       38.53       34.04     12.85 o
 -12   6   9       25.75       20.62     11.39 o
 -11   6   9        0.19       -9.06      9.06 o
 -10   6   9       26.65       17.25     10.27 o
  -9   6   9        0.62        6.20      8.93 o
  -8   6   9       57.30       43.42      9.35 o
  -7   6   9       21.70        5.80      7.39 o
  -6   6   9       86.48      100.72     18.50 o
  -5   6   9        2.49       -2.87      6.15 o
  -4   6   9        7.77       11.74      7.48 o
  -3   6   9       91.43       98.56     10.42 o
  -2   6   9        0.00        6.10      6.80 o
  -1   6   9       38.64       39.96      9.85 o
   0   6   9      136.98      160.12     12.89 o
   1   6   9       64.08       65.58      9.34 o
   2   6   9        6.21        1.50      6.41 o
   3   6   9       21.22       26.47      7.69 o
   4   6   9        0.11       -6.24      6.24 o
   5   6   9       11.48       10.91      9.02 o
   6   6   9       63.33       63.59     12.19 o
   7   6   9       17.88       24.40      9.67 o
   8   6   9       31.66       41.15     12.67 o
   9   6   9       42.38       33.84      9.94 o
  10   6   9       81.58       79.80     14.27 o
  11   6   9        0.00        0.63     11.03 o
  12   6   9        0.07       17.41     12.22 o
 -11   7   9        7.09        1.42     11.04 o
 -10   7   9       10.69       17.45     10.91 o
  -9   7   9       12.83        5.63      9.94 o
  -8   7   9       39.67       47.59     10.52 o
  -7   7   9       24.84       49.49     11.42 o
  -6   7   9      107.45      114.37     14.75 o
  -5   7   9       53.30       30.74     16.00 o
  -4   7   9        3.09        8.10      7.54 o
  -3   7   9       42.90       46.04     11.95 o
  -2   7   9       47.69       46.77      9.31 o
  -1   7   9       78.86       79.80     10.73 o
   0   7   9       26.46       31.12      8.99 o
   1   7   9       27.59        8.10      7.78 o
   2   7   9        5.76        2.43      7.43 o
   3   7   9        2.56       14.20      7.84 o
   4   7   9      130.95      124.72     12.37 o
   5   7   9       16.13       17.63     10.50 o
   6   7   9       95.35       87.62     33.10 o
   7   7   9      151.67      159.61     17.11 o
   8   7   9       13.18       26.23     11.35 o
   9   7   9        0.31       -3.91     10.56 o
  10   7   9      233.06      255.26     22.48 o
  11   7   9       72.10       83.07     22.20 o
  -9   8   9        0.00       -9.52      9.92 o
  -8   8   9        0.17       17.41     15.38 o
  -7   8   9        0.19        0.88     10.00 o
  -6   8   9       11.37       10.56     10.67 o
  -5   8   9        1.28       20.60     12.06 o
  -4   8   9        0.15        1.67     13.16 o
  -3   8   9        3.76       -1.04     10.07 o
  -2   8   9       48.48       41.76     11.60 o
  -1   8   9       24.24       26.70      9.33 o
   0   8   9       15.93        7.74     10.16 o
   1   8   9        6.84       11.48     10.22 o
   2   8   9        5.80       -4.00      7.80 o
   3   8   9        0.10        3.05      8.14 o
   4   8   9        0.00        5.11     10.69 o
   5   8   9       13.55       15.18     10.55 o
   6   8   9        1.95       11.85     11.04 o
   7   8   9       22.63       26.72     12.74 o
   8   8   9        0.96        6.35     11.33 o
  -5   9   9        0.81      -10.53     10.53 o
  -4   9   9       18.96        6.81     11.72 o
  -3   9   9        0.26       -0.73     10.58 o
  -2   9   9        8.30       10.99     10.99 o
  -1   9   9        0.97       -0.46     11.07 o
   0   9   9       13.74       23.19     15.64 o
   1   9   9        6.78        5.98      9.62 o
   2   9   9        0.53        9.11     13.39 o
   3   9   9        0.01       14.76     12.18 o
   4   9   9        3.33       -8.80     10.97 o
   5   9   9        1.21        4.61     12.09 o
 -16   0  10       22.26      -18.98     30.10 o
 -14   0  10        1.70       15.86     10.71 o
 -12   0  10       24.88       25.62      9.94 o
 -10   0  10      116.54      100.09     18.75 o
  -8   0  10     2186.57     2178.67     45.71 o
  -6   0  10      853.60      782.96     17.76 o
  -4   0  10    32068.20    35176.90    490.28 o
  -2   0  10      510.61      539.41     12.64 o
   0   0  10      149.06      214.45      9.53 o
   2   0  10     2355.70     2158.06     38.43 o
   4   0  10     3602.43     3739.20     51.96 o
   6   0  10      396.48      360.59     13.03 o
   8   0  10      325.42      356.64     23.82 o
  10   0  10      465.89      436.97     33.57 o
  12   0  10       31.55       37.03     13.67 o
  14   0  10        8.15       29.59     14.23 o
  16   0  10        0.65      -19.23     35.42 o
 -16   1  10       20.28      -21.88     21.88 o
 -15   1  10       25.09       16.13     12.01 o
 -14   1  10        0.62       -9.83     11.48 o
 -13   1  10       24.67       33.95     16.11 o
 -12   1  10       32.09       20.72      9.96 o
 -11   1  10        8.52        8.73      6.20 o
 -10   1  10      109.77       91.21      9.09 o
  -9   1  10      258.11      281.17     11.89 o
  -8   1  10      704.15      670.42     15.47 o
  -7   1  10      121.19      122.84      6.02 o
  -6   1  10       89.03       82.40      5.28 o
  -5   1  10        4.76        6.09      2.66 o
  -4   1  10      352.53      362.50      8.33 o
  -3   1  10      736.95      838.29     16.08 o
  -2   1  10        0.00        2.24      2.79 o
  -1   1  10      112.20      117.40      5.15 o
   0   1  10        4.45        3.76      4.72 o
   1   1  10       25.42       28.07      4.71 o
   2   1  10      240.66      250.52      9.19 o
   3   1  10        8.14       12.84      3.13 o
   4   1  10      567.94      580.57     11.66 o
   5   1  10       11.95       12.40      3.27 o
   6   1  10       10.78        8.46      3.96 o
   7   1  10        5.82        5.76      3.09 o
   8   1  10       92.49       85.75      6.70 o
   9   1  10      163.78      157.66      8.12 o
  10   1  10        1.08       -1.99      7.40 o
  11   1  10        2.49        8.34      8.19 o
  12   1  10        9.51        6.61      8.70 o
  13   1  10       37.86       35.06     14.44 o
  14   1  10       27.73       41.66     24.13 o
  15   1  10        0.81       -5.31     18.44 o
  16   1  10       18.44       32.80     42.13 o
 -15   2  10        0.04       12.79     13.49 o
 -14   2  10       48.93       53.11     14.77 o
 -13   2  10       46.03       49.64     13.34 o
 -12   2  10       73.11       89.94     10.49 o
 -11   2  10      131.86      138.40     11.83 o
 -10   2  10       91.16      104.00     10.53 o
  -9   2  10      592.65      611.17     17.66 o
  -8   2  10        7.38        4.95      4.14 o
  -7   2  10     2078.43     2044.38     35.95 o
  -6   2  10     2460.39     2562.37     41.37 o
  -5   2  10      746.54      795.00     13.60 o
  -4   2  10       70.71       72.84      5.28 o
  -3   2  10     6911.12     6840.60     88.86 o
  -2   2  10     1153.57     1253.80     25.88 o
  -1   2  10      133.60      112.88      7.77 o
   0   2  10     1229.03     1368.02     33.55 o
   1   2  10     1138.43     1023.84     22.73 o
   2   2  10     8397.90     8740.07    134.90 o
   3   2  10      165.65      171.74      8.43 o
   4   2  10        8.21        1.13      3.50 o
   5   2  10     1000.98      961.03     18.16 o
   6   2  10      304.27      364.32     13.88 o
   7   2  10        0.33        2.27      2.93 o
   8   2  10      100.66      104.94      7.28 o
   9   2  10      618.58      637.68     16.95 o
  10   2  10      217.37      227.00     16.01 o
  11   2  10       21.11       18.25      9.55 o
  12   2  10        5.13       -0.18      8.99 o
  13   2  10       10.54        8.32      9.69 o
  14   2  10        0.07       -9.41      9.41 o
  15   2  10        2.64        0.45     11.02 o
 -15   3  10       11.05       15.37     15.35 o
 -14   3  10       35.44       52.75     16.21 o
 -13   3  10       34.54       22.18     14.11 o
 -12   3  10      122.93      116.36     19.28 o
 -11   3  10      240.48      257.97     16.63 o
 -10   3  10       45.70       34.72      8.44 o
  -9   3  10       11.44       18.19      5.44 o
  -8   3  10      444.01      473.79     14.05 o
  -7   3  10      116.34      107.73      7.64 o
  -6   3  10      102.18      118.96      5.80 o
  -5   3  10        9.00        7.63      4.01 o
  -4   3  10       26.59       43.22      4.93 o
  -3   3  10       33.20       36.49      5.77 o
  -2   3  10        0.77       -3.99      4.23 o
  -1   3  10       59.25       59.21      8.44 o
   0   3  10       26.44       22.89      5.64 o
   1   3  10       84.10       95.71     11.96 o
   2   3  10       53.82       46.40      8.38 o
   3   3  10       16.03       18.38      5.58 o
   4   3  10      308.15      282.38     12.63 o
   5   3  10        0.11       -5.20      5.20 o
   6   3  10       79.06       75.96      7.54 o
   7   3  10      164.30      168.16      8.90 o
   8   3  10       21.62       31.66      7.56 o
   9   3  10       16.80       12.78      8.22 o
  10   3  10       43.18       30.64     12.86 o
  11   3  10        0.51        5.85      9.13 o
  12   3  10       68.93       80.59     13.21 o
  13   3  10        9.02       31.24     11.55 o
  14   3  10        2.17       -7.00     10.13 o
  15   3  10        3.00       20.74     15.32 o
 -14   4  10       36.54       34.21     16.35 o
 -13   4  10        4.62       -3.66     15.74 o
 -12   4  10      201.53      232.01     17.24 o
 -11   4  10       36.63       39.99      9.81 o
 -10   4  10        3.61        6.03      7.43 o
  -9   4  10      118.64      139.75     10.99 o
  -8   4  10     1123.13     1127.70     28.28 o
  -7   4  10      229.01      235.16     11.94 o
  -6   4  10       67.29       73.34      8.28 o
  -5   4  10       10.27       20.32      5.76 o
  -4   4  10       28.21       22.87      5.96 o
  -3   4  10      150.76      152.59     10.89 o
  -2   4  10     1432.13     1393.62     30.58 o
  -1   4  10      259.23      247.01     13.05 o
   0   4  10     1634.96     1567.15     33.56 o
   1   4  10      277.01      268.30     13.58 o
   2   4  10       51.26       54.96      7.56 o
   3   4  10      439.12      461.29     18.78 o
   4   4  10       92.36      107.04      9.41 o
   5   4  10        7.23       17.03      6.18 o
   6   4  10        9.58       16.20      5.88 o
   7   4  10      164.54      177.70      9.92 o
   8   4  10       31.57       32.69      8.16 o
   9   4  10       24.56       18.74      7.34 o
  10   4  10       22.80       15.89     10.26 o
  11   4  10       24.32       28.62     10.60 o
  12   4  10      136.53      133.23     15.68 o
  13   4  10        2.85       -7.38     10.79 o
  14   4  10       10.95       11.85     11.91 o
 -13   5  10       21.15       27.53     16.33 o
 -12   5  10       94.57      101.60     13.88 o
 -11   5  10       26.88       35.50     10.48 o
 -10   5  10        1.05       -4.70      7.84 o
  -9   5  10        1.91        2.04      6.53 o
  -8   5  10       10.91        7.69      6.80 o
  -7   5  10       21.70       18.18      7.25 o
  -6   5  10        0.54       -0.90      5.48 o
  -5   5  10        4.56       -5.44      5.44 o
  -4   5  10        5.95        1.92      5.95 o
  -3   5  10        1.05       -0.72      5.65 o
  -2   5  10       99.85      100.36      9.82 o
  -1   5  10        0.00       -5.66      5.66 o
   0   5  10       38.87       33.66     10.69 o
   1   5  10        0.01       -3.40      5.57 o
   2   5  10        2.80       -4.09      5.71 o
   3   5  10       38.32       45.01      8.03 o
   4   5  10       29.88       39.26      7.72 o
   5   5  10        3.72        6.65      6.46 o
   6   5  10       39.35       37.08      7.75 o
   7   5  10       16.88       15.81      9.84 o
   8   5  10       13.30       14.93      8.69 o
   9   5  10       21.30       17.43      8.91 o
  10   5  10        0.05       14.63     10.78 o
  11   5  10       21.19       10.56     11.15 o
  12   5  10       47.19       37.19     14.22 o
  13   5  10        0.12       10.50     12.05 o
 -12   6  10        8.42       19.53     10.96 o
 -11   6  10       67.11       58.72     13.00 o
 -10   6  10        0.02       13.79      9.87 o
  -9   6  10       52.79       55.21     12.08 o
  -8   6  10        3.46        9.78      7.74 o
  -7   6  10       79.47       79.04     10.86 o
  -6   6  10       47.91       58.95     11.16 o
  -5   6  10       25.92       35.26      7.95 o
  -4   6  10        1.23        0.73      6.66 o
  -3   6  10      122.43      140.65     15.34 o
  -2   6  10       14.72        9.24      8.91 o
  -1   6  10       24.09       33.85      8.31 o
   0   6  10       28.86       14.09      7.10 o
   1   6  10      365.33      412.39     19.61 o
   2   6  10        2.95       -2.66      6.78 o
   3   6  10       26.65       27.45      7.90 o
   4   6  10       79.02       70.82     10.49 o
   5   6  10        0.88       -6.16      7.31 o
   6   6  10       67.04       44.52     13.84 o
   7   6  10       24.56       27.49     10.48 o
   8   6  10        1.06       -0.28      9.38 o
   9   6  10       26.13       24.48      9.45 o
  10   6  10        0.83       -2.29     10.61 o
  11   6  10       33.47       27.22     12.97 o
  12   6  10        0.19       -9.33     12.57 o
 -11   7  10        0.23       17.18     11.76 o
 -10   7  10        9.52       22.29     11.44 o
  -9   7  10       25.57       15.54     11.74 o
  -8   7  10        0.61        4.30      8.13 o
  -7   7  10       15.33        1.17     13.36 o
  -6   7  10        0.72       -8.68      8.68 o
  -5   7  10       47.59       53.91     14.02 o
  -4   7  10        9.31        2.65      8.98 o
  -3   7  10        1.39       -0.50      7.46 o
  -2   7  10       22.61       13.64      8.35 o
  -1   7  10        0.08       -7.23      7.23 o
   0   7  10       14.05       23.83      8.65 o
   1   7  10        3.65       -2.89      7.16 o
   2   7  10        0.52        1.08      7.64 o
   3   7  10       16.68        4.39      8.05 o
   4   7  10        8.17        7.67      7.71 o
   5   7  10       15.42        9.50     10.97 o
   6   7  10        0.21       -4.71      9.64 o
   7   7  10       39.42       48.78     12.15 o
   8   7  10        2.55       12.28     10.55 o
   9   7  10        0.39        0.13     10.83 o
  10   7  10        4.98        0.11     17.65 o
  -8   8  10        8.31       -6.97     11.68 o
  -7   8  10        0.14       -7.96      9.84 o
  -6   8  10        1.90       -8.80      8.80 o
  -5   8  10       11.72       12.15     10.91 o
  -4   8  10       17.74       37.48     12.22 o
  -3   8  10        0.00        7.90     10.24 o
  -2   8  10       18.93       34.13      9.88 o
  -1   8  10        2.56       -3.61      7.87 o
   0   8  10       37.67       39.33     13.37 o
   1   8  10        4.97        2.28      8.33 o
   2   8  10      101.88      104.69     13.06 o
   3   8  10        2.54       -2.14      8.26 o
   4   8  10       25.67       29.96     12.29 o
   5   8  10        1.95        1.69     11.03 o
   6   8  10        0.84        2.78     10.49 o
   7   8  10        0.00      -12.40     12.40 o
   8   8  10        1.66        5.37     11.12 o
  -5   9  10        2.86       -9.72     18.23 o
  -4   9  10        5.09       17.28     13.06 o
  -3   9  10        2.26       17.50     13.34 o
  -2   9  10        0.38       -3.76     10.69 o
  -1   9  10        1.29       11.82     12.93 o
   0   9  10        3.76       33.82     10.55 o
   1   9  10        0.25        4.94     10.83 o
   2   9  10        3.19       -4.66     11.22 o
   3   9  10       24.04       41.89     14.42 o
   4   9  10        0.74       25.96     13.13 o
   5   9  10        1.13      -11.06     11.06 o
 -15   0  11       12.77      -14.82     28.24 o
 -13   0  11      246.73      254.55     21.41 o
 -11   0  11       67.02       92.27     13.49 o
  -9   0  11      273.73      276.42     14.89 o
  -7   0  11        1.79       -1.07      4.31 o
  -5   0  11       26.48       21.00      5.06 o
  -3   0  11        0.09        4.86      3.93 o
  -1   0  11      172.25      197.18     12.23 o
   1   0  11       92.18       83.92     10.12 o
   3   0  11      202.76      207.95      9.35 o
   5   0  11      340.54      354.93     12.51 o
   7   0  11      143.20      152.88     17.48 o
   9   0  11       20.53       11.19     20.37 o
  11   0  11       52.33       59.79     13.96 o
  13   0  11       11.36       13.05     13.79 o
  15   0  11       10.47      -22.53     42.13 o
 -16   1  11       37.90       -2.24     25.37 o
 -15   1  11        0.03      -12.07     12.07 o
 -14   1  11       50.81       33.48     13.11 o
 -13   1  11      179.93      197.58     13.78 o
 -12   1  11       20.55       23.83      7.47 o
 -11   1  11        6.95        3.46      5.19 o
 -10   1  11       10.23        9.30      6.15 o
  -9   1  11       73.29       71.96      6.80 o
  -8   1  11      520.22      492.09     13.55 o
  -7   1  11      115.49      122.24      6.48 o
  -6   1  11      399.70      489.11     10.13 o
  -5   1  11       22.83       16.83      3.64 o
  -4   1  11     3282.34     3226.71     41.66 o
  -3   1  11     1222.12     1135.72     17.14 o
  -2   1  11        0.24       30.32      3.91 o
  -1   1  11     1400.88     1346.99     20.44 o
   0   1  11    14106.23    14247.52    196.43 o
   1   1  11     4564.21     4685.57     75.87 o
   2   1  11     5316.49     5944.91     86.99 o
   3   1  11     3400.27     3688.37     51.83 o
   4   1  11     5224.54     5048.85     63.80 o
   5   1  11     2005.64     1980.71     28.71 o
   6   1  11      891.44      907.31     19.40 o
   7   1  11      677.10      684.78     15.60 o
   8   1  11       96.03      111.96      7.63 o
   9   1  11        3.06        3.39      4.95 o
  10   1  11      218.45      184.46     13.56 o
  11   1  11       65.17       56.40     13.03 o
  12   1  11        2.10       13.73      9.45 o
  13   1  11        7.87        8.42      9.38 o
  14   1  11       23.82        7.41     10.41 o
  15   1  11        2.57       -5.54     15.93 o
 -15   2  11       15.29       29.19     14.45 o
 -14   2  11       92.51       88.35     17.38 o
 -13   2  11       11.33        1.01      9.19 o
 -12   2  11       35.35       22.75      7.97 o
 -11   2  11       97.97       95.68     12.48 o
 -10   2  11       11.16        5.66      6.27 o
  -9   2  11        0.26        1.85      4.17 o
  -8   2  11      450.67      474.03     13.25 o
  -7   2  11       24.97       21.40      4.85 o
  -6   2  11       11.87       14.18      3.34 o
  -5   2  11        3.93        6.27      3.84 o
  -4   2  11      170.51      162.44     10.77 o
  -3   2  11       80.77       86.58      7.28 o
  -2   2  11      194.36      221.23      9.38 o
  -1   2  11       51.06       67.90      9.98 o
   0   2  11      407.61      400.09     13.50 o
   1   2  11        0.08       -0.84      5.91 o
   2   2  11      225.79      203.82     12.83 o
   3   2  11       48.96       52.77      5.96 o
   4   2  11      537.76      510.22     14.96 o
   5   2  11        7.13        0.92      4.05 o
   6   2  11      196.55      184.02      9.41 o
   7   2  11      105.68      104.81     10.71 o
   8   2  11      451.02      452.54     14.64 o
   9   2  11       40.92       40.02      8.81 o
  10   2  11       56.20       62.19     11.18 o
  11   2  11        1.84       -7.08     13.56 o
  12   2  11       15.21       12.33      9.77 o
  13   2  11       15.23        3.66     10.00 o
  14   2  11       26.74       28.15     11.69 o
  15   2  11       11.72       26.70     12.58 o
 -15   3  11        1.00        5.42     14.63 o
 -14   3  11       53.96       61.75     17.51 o
 -13   3  11        4.46       18.80      7.94 o
 -12   3  11        5.76       -2.63      9.35 o
 -11   3  11      375.13      377.90     19.43 o
 -10   3  11       26.37        5.79      7.46 o
  -9   3  11      166.34      172.10     12.99 o
  -8   3  11       82.07       74.16      7.05 o
  -7   3  11     1456.45     1471.19     31.37 o
  -6   3  11       24.12       22.66      4.42 o
  -5   3  11      648.05      632.89     14.46 o
  -4   3  11      484.95      406.12     12.66 o
  -3   3  11      379.92      360.26     14.57 o
  -2   3  11       40.08       64.98      7.34 o
  -1   3  11      759.71      661.90     18.40 o
   0   3  11        4.27        6.19      5.06 o
   1   3  11     1131.17     1056.95     24.58 o
   2   3  11      191.57      215.91     11.73 o
   3   3  11       28.35       36.08      6.60 o
   4   3  11     2010.01     2035.39     40.03 o
   5   3  11     1824.20     1736.03     35.09 o
   6   3  11       15.42        3.50      4.90 o
   7   3  11      950.65      953.74     26.15 o
   8   3  11     2381.92     2352.65     56.00 o
   9   3  11      954.48      972.24     26.30 o
  10   3  11      106.04      114.29     13.78 o
  11   3  11        8.00       11.42      9.52 o
  12   3  11       24.24       12.44     12.13 o
  13   3  11       45.09        8.92     10.60 o
  14   3  11       54.40       75.73     14.31 o
  15   3  11        0.21       13.91     19.21 o
 -14   4  11       27.44       31.32     16.60 o
 -13   4  11       16.14        8.80     15.74 o
 -12   4  11        5.58        0.45      9.09 o
 -11   4  11       47.21       52.74     10.60 o
 -10   4  11       15.91       20.89      8.46 o
  -9   4  11       51.01       84.48     11.35 o
  -8   4  11       77.20       75.73     11.37 o
  -7   4  11      131.62      116.44     11.23 o
  -6   4  11       35.34       36.76      5.75 o
  -5   4  11       54.93       69.40      7.73 o
  -4   4  11        1.08       -0.16      5.12 o
  -3   4  11        4.93       -2.39      5.26 o
  -2   4  11       71.04       67.08      9.07 o
  -1   4  11        2.05        5.84      5.80 o
   0   4  11      138.58      136.87     10.64 o
   1   4  11        0.58        8.86      7.50 o
   2   4  11        6.14       -1.99      5.35 o
   3   4  11       10.58       16.37      6.75 o
   4   4  11        8.16        8.50      5.97 o
   5   4  11       11.29        6.92     10.29 o
   6   4  11      205.34      211.90     12.47 o
   7   4  11       45.75       52.15      6.83 o
   8   4  11       18.70        9.40      7.38 o
   9   4  11       62.04       50.09      9.73 o
  10   4  11        0.22        9.68     11.80 o
  11   4  11        5.92       -9.39      9.52 o
  12   4  11       34.94       14.31     12.43 o
  13   4  11       42.30       54.18     13.62 o
  14   4  11        0.00       13.84     12.32 o
 -13   5  11        1.04       -5.11     14.78 o
 -12   5  11      203.96      225.31     18.93 o
 -11   5  11       13.31        3.00      8.96 o
 -10   5  11        0.67       -3.18      8.10 o
  -9   5  11        1.76       -4.21      7.98 o
  -8   5  11      141.09      134.37     11.76 o
  -7   5  11       59.14       68.48     10.08 o
  -6   5  11      103.43      111.42     10.99 o
  -5   5  11      245.34      222.39     15.70 o
  -4   5  11      108.35       94.71      9.69 o
  -3   5  11      187.88      167.64     11.78 o
  -2   5  11      131.78      134.72     12.03 o
  -1   5  11      127.09      138.86     12.95 o
   0   5  11      146.48      150.32     17.64 o
   1   5  11      248.82      273.19     15.25 o
   2   5  11       12.83        2.93      6.14 o
   3   5  11       85.80       75.99     10.17 o
   4   5  11      511.21      530.72     19.40 o
   5   5  11      148.97      164.56     13.17 o
   6   5  11       30.97       30.41      7.53 o
   7   5  11      173.16      188.28     16.54 o
   8   5  11       19.34       21.20      8.43 o
   9   5  11      448.65      467.96     21.12 o
  10   5  11      836.79      766.98     46.87 o
  11   5  11       12.44       10.26     11.12 o
  12   5  11       16.86       11.79     11.62 o
  13   5  11       37.90       48.73     14.50 o
 -12   6  11       67.76       66.78     14.09 o
 -11   6  11        2.84        3.67      9.28 o
 -10   6  11        6.63       19.79     11.81 o
  -9   6  11        9.03       16.27      9.87 o
  -8   6  11       37.30       44.11      9.76 o
  -7   6  11        2.22       -1.70      7.45 o
  -6   6  11        6.00        0.41      8.14 o
  -5   6  11       20.96       20.25      8.73 o
  -4   6  11       21.93       27.84      7.86 o
  -3   6  11        4.74        3.95      6.68 o
  -2   6  11       48.83       39.71      8.64 o
  -1   6  11       22.67       17.41      7.68 o
   0   6  11       32.24       18.13      7.97 o
   1   6  11        4.32       12.55      7.32 o
   2   6  11        3.65        7.73      7.63 o
   3   6  11        0.12       -6.21      6.21 o
   4   6  11       21.15       22.46      7.88 o
   5   6  11       39.22       36.92      8.50 o
   6   6  11        7.51       14.83     14.07 o
   7   6  11        0.65        1.66      9.67 o
   8   6  11       26.19       35.92     11.93 o
   9   6  11        0.36       -0.99      8.38 o
  10   6  11       92.78       85.14     17.91 o
  11   6  11        0.41       11.21     11.82 o
  12   6  11        3.48       17.46     12.81 o
 -10   7  11        0.27       -1.76     10.41 o
  -9   7  11       14.64       23.79     14.58 o
  -8   7  11       11.42       -2.72      7.83 o
  -7   7  11        0.41       -4.95      8.31 o
  -6   7  11       22.07        7.25      9.77 o
  -5   7  11        4.70        1.34      9.81 o
  -4   7  11      134.84      120.90     22.03 o
  -3   7  11       68.88       77.07     10.81 o
  -2   7  11        0.31        4.82      9.69 o
  -1   7  11        1.61       13.37      8.46 o
   0   7  11      182.41      209.49     15.56 o
   1   7  11      101.64       96.18     11.92 o
   2   7  11        9.05       26.28     10.89 o
   3   7  11       22.17       20.43      8.60 o
   4   7  11       10.01        7.17      8.23 o
   5   7  11        0.66       -7.90      9.10 o
   6   7  11        8.14       27.66     12.52 o
   7   7  11        0.17       -1.65     10.56 o
   8   7  11        2.41        5.46     10.38 o
   9   7  11       50.03       42.88     13.54 o
  10   7  11       84.13       87.88     16.46 o
  -8   8  11        0.14       -0.06     10.38 o
  -7   8  11        8.77       15.94     11.23 o
  -6   8  11        4.34       -1.74     10.16 o
  -5   8  11        3.37       16.50     11.05 o
  -4   8  11        1.97       -1.50      9.79 o
  -3   8  11       66.29       75.76     14.02 o
  -2   8  11       24.25       34.78     10.29 o
  -1   8  11       17.04       27.18      9.65 o
   0   8  11        1.18        0.04      8.03 o
   1   8  11       22.28       20.19      9.76 o
   2   8  11       11.05       19.59     11.79 o
   3   8  11        0.17        2.36      8.96 o
   4   8  11        0.66       -9.91     10.30 o
   5   8  11       42.89       40.14     13.59 o
   6   8  11        0.43       -2.01     16.19 o
   7   8  11        5.10       -1.08     10.94 o
   8   8  11        9.57       13.56     12.63 o
  -4   9  11       35.22       53.37     14.67 o
  -3   9  11        5.21       -9.95     14.79 o
  -2   9  11        0.39        7.78     14.64 o
  -1   9  11        6.71        9.79     11.33 o
   0   9  11        1.88        9.08      9.86 o
   1   9  11       15.67       21.77     11.36 o
   2   9  11        9.87       16.38     15.87 o
   3   9  11       21.12       46.76     19.43 o
   4   9  11        0.17       -7.43     11.69 o
 -14   0  12       94.75       93.47     16.03 o
 -12   0  12      164.54      167.34     19.45 o
 -10   0  12      436.46      491.95     33.34 o
  -8   0  12      245.51      251.87     14.50 o
  -6   0  12      339.33      397.79     13.12 o
  -4   0  12     4336.99     4445.09     73.69 o
  -2   0  12      683.14      738.95     17.82 o
   0   0  12      567.93      756.07     35.42 o
   2   0  12     9272.95    10315.85    182.22 o
   4   0  12       15.28       17.02      4.66 o
   6   0  12       34.00       52.71      7.95 o
   8   0  12     3422.87     3311.77     98.85 o
  10   0  12      709.94      720.01     33.71 o
  12   0  12        6.91        8.47     13.00 o
  14   0  12        1.25       -4.70     13.52 o
 -15   1  12       19.40       15.77     22.49 o
 -14   1  12      116.63      124.86     12.58 o
 -13   1  12       77.45       62.48     14.01 o
 -12   1  12        1.98       -3.34      6.48 o
 -11   1  12       18.73       19.76      6.09 o
 -10   1  12       13.11        8.55      6.48 o
  -9   1  12      180.13      171.72      9.51 o
  -8   1  12       21.81       21.57      7.38 o
  -7   1  12       64.05       70.59      5.58 o
  -6   1  12       63.14       64.43      4.76 o
  -5   1  12      223.75      231.64      9.68 o
  -4   1  12      687.07      809.69     15.97 o
  -3   1  12       11.23       13.55      3.60 o
  -2   1  12        1.04        2.04      3.37 o
  -1   1  12       98.48       89.76      5.35 o
   0   1  12        0.07       -2.36      2.84 o
   1   1  12        0.07        4.49      4.75 o
   2   1  12        8.86       13.34      5.34 o
   3   1  12       15.18       14.90      3.63 o
   4   1  12       67.18       78.63      5.62 o
   5   1  12      133.95      144.86      7.41 o
   6   1  12      431.76      408.14     12.64 o
   7   1  12       45.54       46.01      5.48 o
   8   1  12      300.14      299.87     10.54 o
   9   1  12       12.28       12.94      6.31 o
  10   1  12       16.58       17.09      9.89 o
  11   1  12        7.26       -8.09      8.09 o
  12   1  12       57.66       56.47     11.19 o
  13   1  12        1.42       -8.92      8.92 o
  14   1  12        4.05       11.08     11.04 o
  15   1  12        0.15        0.69     18.28 o
 -15   2  12        5.79       -7.23     13.20 o
 -14   2  12        0.01      -11.11     33.34 o
 -13   2  12       99.33      116.62     12.67 o
 -12   2  12       41.94       38.32      9.38 o
 -11   2  12       20.10       39.75      8.54 o
 -10   2  12        1.90        4.61      6.76 o
  -9   2  12      307.96      295.77     16.98 o
  -8   2  12       80.51       89.49      7.10 o
  -7   2  12       15.11       18.37      5.26 o
  -6   2  12       27.69       28.59      5.24 o
  -5   2  12     2204.31     2283.54     34.57 o
  -4   2  12     2080.33     2256.25     34.20 o
  -3   2  12      145.28      180.96      8.86 o
  -2   2  12     1307.48     1337.17     34.59 o
  -1   2  12      436.21      365.43     15.10 o
   0   2  12      265.09      269.60     11.95 o
   1   2  12     1413.30     1538.06     31.42 o
   2   2  12      439.02      441.08     14.89 o
   3   2  12        0.39       15.59      5.53 o
   4   2  12      534.91      587.20     15.45 o
   5   2  12       91.46       97.52      6.74 o
   6   2  12     1809.51     1640.14     30.35 o
   7   2  12      169.07      150.87      9.03 o
   8   2  12       14.10        8.61      5.95 o
   9   2  12       35.32       40.06      8.31 o
  10   2  12        1.20       -2.26      9.25 o
  11   2  12       66.60       53.80     11.52 o
  12   2  12       39.67       34.16     14.32 o
  13   2  12        0.22       14.44     12.68 o
  14   2  12        0.07      -12.35     16.33 o
  15   2  12        1.65      -10.72     11.64 o
 -15   3  12        7.53       -2.87     14.58 o
 -14   3  12       67.28       70.66     18.52 o
 -13   3  12       12.01       15.34      8.81 o
 -12   3  12      108.57      125.71     12.99 o
 -11   3  12        7.89        5.96      7.96 o
 -10   3  12       67.94       84.34     10.92 o
  -9   3  12      146.01      147.66     15.77 o
  -8   3  12       20.25       16.47      6.26 o
  -7   3  12        9.58       18.28      6.88 o
  -6   3  12       67.48       68.24      7.66 o
  -5   3  12      112.50       95.59      7.41 o
  -4   3  12       95.55      108.03      7.83 o
  -3   3  12       49.70       37.87      6.72 o
  -2   3  12       72.00       80.02      8.69 o
  -1   3  12       45.27       46.41      7.10 o
   0   3  12       11.40       20.39      6.01 o
   1   3  12       70.74       81.26      8.20 o
   2   3  12       37.09       44.02      7.96 o
   3   3  12       10.85       15.48      6.13 o
   4   3  12      179.08      190.97     11.71 o
   5   3  12       24.96       33.60      6.91 o
   6   3  12      134.62      127.90      8.84 o
   7   3  12        8.36        8.77      5.29 o
   8   3  12        1.52        3.52      7.04 o
   9   3  12       24.13       37.97      8.30 o
  10   3  12        3.64       -1.25      9.49 o
  11   3  12       35.76       42.34     11.57 o
  12   3  12       85.42       79.81     19.57 o
  13   3  12        0.35        2.23     10.69 o
  14   3  12        3.67        7.87     11.98 o
 -14   4  12        7.35       15.82     15.34 o
 -13   4  12        0.02       -8.71      8.71 o
 -12   4  12        9.36        6.47      9.12 o
 -11   4  12       13.23       10.45      8.87 o
 -10   4  12      264.28      278.20     18.61 o
  -9   4  12       72.86       53.24      9.95 o
  -8   4  12      171.10      183.88     12.69 o
  -7   4  12       23.69       18.60      7.02 o
  -6   4  12     1870.87     1869.75     34.43 o
  -5   4  12       61.76       63.04      7.07 o
  -4   4  12      326.95      295.99     14.27 o
  -3   4  12        6.07        3.25      8.15 o
  -2   4  12       55.62       45.67      8.89 o
  -1   4  12      216.98      209.08     12.78 o
   0   4  12     1630.10     1658.31     35.70 o
   1   4  12       58.54       55.82      8.01 o
   2   4  12      127.55      140.56     10.74 o
   3   4  12       32.26       25.91      9.82 o
   4   4  12      144.41      112.98     10.04 o
   5   4  12      762.30      791.70     22.44 o
   6   4  12       16.73       16.18      6.52 o
   7   4  12       22.60       24.63      6.06 o
   8   4  12       92.73       82.92     10.51 o
   9   4  12      144.47      183.10     13.65 o
  10   4  12       50.93       40.99     12.01 o
  11   4  12        3.18        9.02     10.65 o
  12   4  12        2.25        1.20     10.26 o
  13   4  12       15.76       28.58     12.67 o
  14   4  12       23.92       26.12     13.14 o
 -13   5  12       36.98       26.38     16.90 o
 -12   5  12        0.06        0.32      9.29 o
 -11   5  12       20.39       33.30     11.06 o
 -10   5  12       86.90       74.29     12.26 o
  -9   5  12       19.59       25.92      9.63 o
  -8   5  12       59.85       57.74      9.09 o
  -7   5  12        1.24        6.82      6.66 o
  -6   5  12       32.30       31.30      9.88 o
  -5   5  12       91.26      113.80     10.44 o
  -4   5  12        2.78        7.47      6.35 o
  -3   5  12       20.18       10.90      6.91 o
  -2   5  12       63.17       60.56      8.81 o
  -1   5  12        1.16        3.53      6.03 o
   0   5  12       17.27       18.77      7.26 o
   1   5  12       28.77       40.18      8.43 o
   2   5  12       11.69       11.29      6.76 o
   3   5  12       10.55       -0.32      6.32 o
   4   5  12       13.41       12.19      7.54 o
   5   5  12       40.90       45.88      8.52 o
   6   5  12       65.68       77.76      9.60 o
   7   5  12       66.31       67.98     12.35 o
   8   5  12        0.87       -5.62      7.26 o
   9   5  12        0.94        1.09      7.76 o
  10   5  12        0.01        4.95     13.02 o
  11   5  12        5.66        6.25     11.22 o
  12   5  12       17.93       16.93     12.56 o
  13   5  12        4.49       -2.15     12.08 o
 -12   6  12        0.00       21.67     22.13 o
 -11   6  12       35.61       52.61     13.16 o
 -10   6  12        0.27        8.19      9.78 o
  -9   6  12      261.36      269.43     20.92 o
  -8   6  12      113.06      112.01     12.39 o
  -7   6  12        5.49        8.09      7.59 o
  -6   6  12        5.44       -1.86      7.84 o
  -5   6  12      235.79      285.74     19.59 o
  -4   6  12       35.77       25.20      7.92 o
  -3   6  12       38.50       35.07      8.29 o
  -2   6  12       18.23       13.59      7.38 o
  -1   6  12      222.78      248.33     15.76 o
   0   6  12        1.43        9.66      7.18 o
   1   6  12        1.53       -0.45      7.31 o
   2   6  12       51.12       44.31      9.22 o
   3   6  12      207.18      227.20     15.49 o
   4   6  12        3.00        8.46      7.21 o
   5   6  12       16.97       22.57      7.99 o
   6   6  12        2.82       -2.91      8.92 o
   7   6  12        5.70       15.19      9.69 o
   8   6  12        0.13       -8.02      8.02 o
   9   6  12       20.13       10.44      8.89 o
  10   6  12       84.64      115.01     16.52 o
  11   6  12        9.37       31.67     16.41 o
  12   6  12        4.37        2.91     20.81 o
 -10   7  12       11.28       22.32     11.75 o
  -9   7  12        1.07       16.26     11.21 o
  -8   7  12        0.02       14.08     10.87 o
  -7   7  12        8.81        5.87      8.74 o
  -6   7  12        4.97       -8.83      8.83 o
  -5   7  12        4.34       11.67      9.20 o
  -4   7  12        7.16       -5.89      8.45 o
  -3   7  12        0.65        7.52     14.30 o
  -2   7  12        8.96       15.65      8.49 o
  -1   7  12        0.21        5.43      8.21 o
   0   7  12        0.04       -0.34      7.86 o
   1   7  12        0.83       -6.31      7.81 o
   2   7  12        2.50        5.34      7.83 o
   3   7  12       51.20       50.28     10.34 o
   4   7  12        0.79       -0.49      7.61 o
   5   7  12        1.12      -13.14     13.14 o
   6   7  12        1.55       -1.29     13.55 o
   7   7  12        1.53       -2.71     10.19 o
   8   7  12        8.11        6.51     11.37 o
   9   7  12        3.81       -0.93     11.79 o
  10   7  12        1.71        6.59     16.50 o
  -8   8  12        7.64       12.77     11.72 o
  -7   8  12        2.23       11.92     10.09 o
  -6   8  12       13.01       -3.13     15.36 o
  -5   8  12        2.34       -7.95     10.82 o
  -4   8  12       26.60       11.48     17.27 o
  -3   8  12        0.95       -8.58      9.18 o
  -2   8  12        0.10        3.04     10.56 o
  -1   8  12       18.83       20.91     10.01 o
   0   8  12       45.15       40.96     10.32 o
   1   8  12        1.24        1.69      8.84 o
   2   8  12       56.08       67.88     12.20 o
   3   8  12        1.88        3.83     11.09 o
   4   8  12       50.16       44.68     17.84 o
   5   8  12        5.66        1.30     12.09 o
   6   8  12        1.22       -1.98     12.85 o
   7   8  12        0.39       -7.76     11.37 o
   8   8  12        0.79        0.71     23.84 o
  -4   9  12       13.24       -6.00     14.01 o
  -3   9  12        3.08      -10.90     10.90 o
  -2   9  12       12.96       22.72     11.77 o
  -1   9  12        2.09       17.32     12.41 o
   0   9  12        0.00        2.15     10.65 o
   1   9  12        1.69       32.11     17.49 o
   2   9  12        1.27        4.48     12.60 o
   3   9  12       13.23       18.58     13.45 o
 -15   0  13       77.47       71.77     40.74 o
 -13   0  13       76.81       84.03     28.47 o
 -11   0  13      183.55      197.99     23.84 o
  -9   0  13      402.60      365.66     22.15 o
  -7   0  13       94.14      104.82      9.49 o
  -5   0  13      509.00      543.62     20.85 o
  -3   0  13       17.64       10.95      4.78 o
  -1   0  13       13.23       13.23      4.52 o
   1   0  13       48.87       40.14     16.21 o
   3   0  13       44.30       52.95      5.75 o
   5   0  13       42.97       32.67      9.87 o
   7   0  13      560.37      578.22     21.20 o
   9   0  13        0.43       -2.59      5.98 o
  11   0  13       91.48       88.79     22.69 o
  13   0  13        7.43       10.82     25.93 o
  15   0  13        0.14       -8.60     24.54 o
 -15   1  13       35.74       39.80     35.19 o
 -14   1  13       28.05       24.52     15.58 o
 -13   1  13       57.67       52.27      9.55 o
 -12   1  13        4.29       -5.12      7.82 o
 -11   1  13       93.99      106.99      9.16 o
 -10   1  13      213.11      226.63     14.13 o
  -9   1  13      490.00      426.36     17.28 o
  -8   1  13      108.40      109.02      8.71 o
  -7   1  13      427.63      425.84     12.23 o
  -6   1  13     1127.64     1249.09     21.49 o
  -5   1  13      536.21      481.86     12.20 o
  -4   1  13      379.30      372.60     11.71 o
  -3   1  13      277.78      317.87     10.04 o
  -2   1  13      905.82     1037.41     19.11 o
  -1   1  13     2221.53     2414.08     36.31 o
   0   1  13       64.92       77.38      6.24 o
   1   1  13       24.23       48.01      6.40 o
   2   1  13     5364.93     5977.35     96.01 o
   3   1  13     4627.58     4967.90     68.62 o
   4   1  13      771.58      820.85     16.70 o
   5   1  13      406.29      418.13     11.95 o
   6   1  13      446.28      445.11     16.95 o
   7   1  13     5777.30     5648.85     76.43 o
   8   1  13     3768.78     3802.34     59.51 o
   9   1  13      316.86      272.02     13.36 o
  10   1  13       95.10       60.39     10.82 o
  11   1  13       59.96       59.48     18.51 o
  12   1  13      139.35      160.54     14.52 o
  13   1  13        0.42      -10.44     10.44 o
  14   1  13        0.14      -11.15     11.25 o
  15   1  13        0.27       -8.28     13.08 o
 -15   2  13       25.70       31.45     17.59 o
 -14   2  13      124.72      134.35     21.10 o
 -13   2  13        4.46       -0.35      7.73 o
 -12   2  13       13.47       16.71      8.37 o
 -11   2  13       13.00       21.48     10.19 o
 -10   2  13      280.42      283.78     33.60 o
  -9   2  13       17.83       16.94      6.85 o
  -8   2  13        6.77       -1.08      4.92 o
  -7   2  13       63.83       55.03      6.44 o
  -6   2  13      238.42      253.19      9.47 o
  -5   2  13        8.72       21.84      5.06 o
  -4   2  13        5.82        5.92      4.30 o
  -3   2  13      179.41      179.33     11.61 o
  -2   2  13        4.34        3.00      4.04 o
  -1   2  13        0.27       -2.26      4.81 o
   0   2  13      351.26      361.42     13.62 o
   1   2  13       27.67       25.71      6.24 o
   2   2  13       75.38       69.11      7.71 o
   3   2  13        4.10        5.07      4.58 o
   4   2  13       23.35       27.14      4.84 o
   5   2  13        2.77        4.19      4.27 o
   6   2  13      409.32      398.06     13.58 o
   7   2  13       73.28       83.45     12.67 o
   8   2  13        2.51        2.67      5.02 o
   9   2  13      184.64      198.06     20.06 o
  10   2  13       23.25       11.03     10.07 o
  11   2  13       22.93        8.25      9.99 o
  12   2  13       82.86      104.40     14.51 o
  13   2  13       11.50       18.22     11.49 o
  14   2  13        0.19       -0.29     13.90 o
  15   2  13        0.01       -9.14     11.92 o
 -14   3  13      125.53       97.70     35.42 o
 -13   3  13       24.79       47.85     12.70 o
 -12   3  13        0.35        3.43      9.76 o
 -11   3  13       24.07       28.05      9.18 o
 -10   3  13       30.62       32.06      8.98 o
  -9   3  13      167.91      175.25     14.39 o
  -8   3  13      104.96       97.06     10.49 o
  -7   3  13       25.02       20.39      6.49 o
  -6   3  13      245.87      208.55     10.14 o
  -5   3  13      852.53      842.14     30.92 o
  -4   3  13      119.18      130.46      8.54 o
  -3   3  13        6.35       17.14      5.04 o
  -2   3  13     2200.08     2077.33     40.60 o
  -1   3  13     1680.89     1696.66     35.13 o
   0   3  13     1658.31     1725.52     35.88 o
   1   3  13      249.44      268.45     13.60 o
   2   3  13      785.07      723.55     22.25 o
   3   3  13      963.09      930.67     23.72 o
   4   3  13      875.84      896.36     23.46 o
   5   3  13      104.14      109.08      9.82 o
   6   3  13      256.84      258.47     12.37 o
   7   3  13      109.98      124.87      9.13 o
   8   3  13      119.68      123.49     11.57 o
   9   3  13     1099.19     1098.81     29.29 o
  10   3  13      861.39      860.11     30.89 o
  11   3  13      152.47      149.56     16.81 o
  12   3  13       19.78       22.05     11.37 o
  13   3  13       29.93       17.21     11.93 o
  14   3  13       25.27       45.07     14.91 o
 -14   4  13       62.81       53.57     44.68 o
 -13   4  13      129.40      159.24     16.41 o
 -12   4  13       35.72       32.87     10.84 o
 -11   4  13       15.11       23.74     12.47 o
 -10   4  13        0.08       -2.30     10.04 o
  -9   4  13       36.87       41.13      9.53 o
  -8   4  13        1.46       11.63      6.38 o
  -7   4  13        3.78        0.25      5.99 o
  -6   4  13       20.45       29.51      6.27 o
  -5   4  13       89.66       78.12      7.76 o
  -4   4  13       18.83       18.79      6.59 o
  -3   4  13      186.42      215.36     14.48 o
  -2   4  13       72.25       62.89      8.52 o
  -1   4  13       51.47       58.93      8.32 o
   0   4  13      117.03      127.01     10.95 o
   1   4  13       15.29        4.57      7.69 o
   2   4  13       36.74       33.04      7.46 o
   3   4  13       87.44       92.62      9.88 o
   4   4  13      238.51      261.65     15.18 o
   5   4  13        2.44        0.35      6.35 o
   6   4  13        0.32        5.03      6.48 o
   7   4  13        0.57        2.11      5.58 o
   8   4  13       22.76       15.18      8.13 o
   9   4  13      148.65      151.29     13.23 o
  10   4  13      170.38      173.72     17.01 o
  11   4  13       61.01       50.98     12.87 o
  12   4  13       17.74       10.79     11.93 o
  13   4  13       10.30       -1.20     11.32 o
  14   4  13        4.32       10.04     12.71 o
 -13   5  13       12.43       17.26     15.67 o
 -12   5  13      107.67      132.15     16.42 o
 -11   5  13        1.42       13.24     10.03 o
 -10   5  13       85.35       81.46     12.90 o
  -9   5  13        1.16       -1.31     16.61 o
  -8   5  13      121.68      144.70     18.38 o
  -7   5  13        8.08       -0.94      6.74 o
  -6   5  13      138.57      150.51     12.76 o
  -5   5  13      333.56      320.95     15.92 o
  -4   5  13       47.40       55.50      8.47 o
  -3   5  13       48.50       61.53      9.19 o
  -2   5  13      306.72      307.44     16.18 o
  -1   5  13      652.27      625.97     21.17 o
   0   5  13      452.54      475.53     20.06 o
   1   5  13       89.45      100.21     10.69 o
   2   5  13      281.58      263.85     15.74 o
   3   5  13       63.34       58.28      9.27 o
   4   5  13       32.40        2.04      6.87 o
   5   5  13        2.40        5.66      6.82 o
   6   5  13       70.19       65.55      9.65 o
   7   5  13       13.51       20.82     10.07 o
   8   5  13       16.77       20.84      8.66 o
   9   5  13       55.78       59.94     10.65 o
  10   5  13       72.46       86.62     14.76 o
  11   5  13      211.65      227.72     24.39 o
  12   5  13      178.30      160.60     30.43 o
  13   5  13        1.01       -4.97     12.01 o
 -11   6  13       21.61       47.87     12.99 o
 -10   6  13       71.05       97.96     15.12 o
  -9   6  13        9.86       -1.50     11.21 o
  -8   6  13        0.91       -7.50      7.50 o
  -7   6  13        3.86       13.45      8.12 o
  -6   6  13       58.82       57.80     11.67 o
  -5   6  13        0.05        1.87      8.00 o
  -4   6  13        6.64       -2.55      6.85 o
  -3   6  13       51.72       58.89      9.51 o
  -2   6  13      103.78      117.38     11.73 o
  -1   6  13        0.54       -5.00      7.02 o
   0   6  13        0.00       -7.17      7.17 o
   1   6  13        3.61       -4.58      7.30 o
   2   6  13       48.19       38.35      9.14 o
   3   6  13        4.51       -1.03      7.54 o
   4   6  13       30.48       21.63     13.23 o
   5   6  13       56.39       60.59     16.77 o
   6   6  13        4.35       19.09     10.52 o
   7   6  13        4.47       10.65     11.78 o
   8   6  13        5.16       -8.00      8.00 o
   9   6  13        2.57       -2.79      8.99 o
  10   6  13        6.56       -4.00     10.75 o
  11   6  13        0.72       -0.48     18.67 o
 -10   7  13        6.50       17.20     12.21 o
  -9   7  13       64.92       62.39     14.07 o
  -8   7  13        0.88        3.77     14.06 o
  -7   7  13       21.30       15.96      9.04 o
  -6   7  13       50.45       47.10     11.98 o
  -5   7  13       89.41       98.84     14.43 o
  -4   7  13        2.31       -8.39      8.39 o
  -3   7  13        1.73       15.23      8.50 o
  -2   7  13       20.41       18.98      8.87 o
  -1   7  13      127.48      142.40     18.11 o
   0   7  13       22.88       24.70     11.70 o
   1   7  13        3.13        3.11      8.48 o
   2   7  13       19.20       26.22      9.76 o
   3   7  13       16.08       11.67     11.56 o
   4   7  13       11.30        8.50      9.42 o
   5   7  13        0.59        1.09     11.86 o
   6   7  13       18.05       32.33     12.36 o
   7   7  13        6.61       -2.57     11.63 o
   8   7  13        3.77       -0.67     11.34 o
   9   7  13        0.65       -1.87     11.32 o
  10   7  13        7.42       -5.83     11.79 o
  -7   8  13       20.47        9.95      9.79 o
  -6   8  13        3.95       10.03     11.17 o
  -5   8  13        3.13        0.18     11.31 o
  -4   8  13       16.31       17.70     11.69 o
  -3   8  13        4.48        5.58     10.40 o
  -2   8  13        1.05       -5.00     13.77 o
  -1   8  13       30.09       33.43     10.49 o
   0   8  13       17.85       36.75     10.56 o
   1   8  13        9.88        1.08      9.69 o
   2   8  13        3.86       12.43      9.98 o
   3   8  13        3.48        3.84     11.58 o
   4   8  13       16.22       22.11     19.73 o
   5   8  13       18.70       14.21     11.89 o
   6   8  13        0.15       -9.84     10.90 o
   7   8  13        1.08       -1.16     17.73 o
  -3   9  13       20.23        6.36     18.75 o
  -2   9  13       28.71       28.61     14.05 o
  -1   9  13        2.46        8.90     12.03 o
   0   9  13       31.16       46.21     19.98 o
   1   9  13       15.03       21.75     10.64 o
   2   9  13        1.54       25.98     13.36 o
 -14   0  14      107.57       78.78     53.25 o
 -12   0  14       48.15       50.95     13.99 o
 -10   0  14      298.31      271.87     33.34 o
  -8   0  14      537.83      515.31     20.18 o
  -6   0  14      954.36      899.92     27.13 o
  -4   0  14       61.46       78.94      7.64 o
  -2   0  14     3375.19     3377.63     68.93 o
   0   0  14      376.88      415.91     21.02 o
   2   0  14        1.80       52.47     14.22 o
   4   0  14      401.82      428.80     20.00 o
   6   0  14     3932.13     3872.48     79.48 o
   8   0  14      490.37      552.52     21.39 o
  10   0  14        7.40        4.88     18.06 o
  12   0  14       61.76       10.50     14.05 o
  14   0  14       50.09       41.83     47.46 o
 -15   1  14       34.63       29.66     24.31 o
 -14   1  14       23.79        3.41     10.56 o
 -13   1  14       12.45      -11.96     11.96 o
 -12   1  14       60.32       64.67     14.37 o
 -11   1  14       40.05       48.46      7.38 o
 -10   1  14       86.57       77.73     10.02 o
  -9   1  14        8.79        8.62     13.14 o
  -8   1  14       39.27       28.96      5.15 o
  -7   1  14      185.60      193.84     10.31 o
  -6   1  14       39.01       31.56      5.21 o
  -5   1  14       47.14       47.51      5.88 o
  -4   1  14        2.97       -2.54      4.20 o
  -3   1  14       31.18       39.69      5.17 o
  -2   1  14      109.86      101.91      7.45 o
  -1   1  14        0.42        3.24      3.48 o
   0   1  14       14.91       22.83      4.82 o
   1   1  14       54.87       59.30      7.31 o
   2   1  14       78.80       83.85      6.14 o
   3   1  14       38.62       43.88      4.22 o
   4   1  14       69.61       68.60      6.91 o
   5   1  14       30.36       23.94      4.84 o
   6   1  14       13.02       17.74      5.17 o
   7   1  14       69.51       64.47      6.73 o
   8   1  14       33.20       45.71      7.05 o
   9   1  14       23.22       17.04      7.49 o
  10   1  14       30.11       43.09     11.37 o
  11   1  14        0.27       -3.24      9.86 o
  12   1  14       17.06        5.46     10.60 o
  13   1  14        0.32        5.31     11.07 o
  14   1  14        0.64       -0.23     26.36 o
  15   1  14       19.24       28.00     13.61 o
 -15   2  14       50.84       71.30     18.73 o
 -14   2  14        9.29       -9.18     19.45 o
 -13   2  14        0.14       -2.22      8.54 o
 -12   2  14        7.50        6.94      8.48 o
 -11   2  14      189.97      216.17     16.00 o
 -10   2  14       34.13       43.00      9.40 o
  -9   2  14       98.12       81.24     10.65 o
  -8   2  14       29.79       33.76      6.57 o
  -7   2  14      746.53      745.26     21.33 o
  -6   2  14      398.15      374.90     12.34 o
  -5   2  14      813.27      736.24     17.92 o
  -4   2  14      154.89      179.88     11.14 o
  -3   2  14      638.75      598.53     15.81 o
  -2   2  14      237.11      218.43      9.39 o
  -1   2  14      581.55      491.86     13.82 o
   0   2  14      993.92     1123.80     26.14 o
   1   2  14      144.62      146.80     10.38 o
   2   2  14      940.27     1036.53     26.05 o
   3   2  14        7.94       26.76      5.35 o
   4   2  14      318.25      291.60     10.82 o
   5   2  14      257.11      231.07     10.03 o
   6   2  14       38.26       43.39      6.58 o
   7   2  14      106.71      106.41      8.57 o
   8   2  14     1882.80     1917.11     35.50 o
   9   2  14       13.18        7.18      6.22 o
  10   2  14       35.34       40.19     11.74 o
  11   2  14        9.36       17.65     10.93 o
  12   2  14       11.69       23.13     12.00 o
  13   2  14       40.53       20.73     13.01 o
  14   2  14       48.00       57.32     14.35 o
  15   2  14        1.69       -9.62     16.21 o
 -14   3  14        5.53        7.47     15.42 o
 -13   3  14       12.24        9.88      9.53 o
 -12   3  14        9.48       16.07      8.99 o
 -11   3  14       42.52       59.36     10.82 o
 -10   3  14       85.78       99.82     12.44 o
  -9   3  14      117.36       98.44     11.65 o
  -8   3  14        8.23       -2.41      5.41 o
  -7   3  14        8.70        7.45      6.24 o
  -6   3  14      231.01      225.03     10.72 o
  -5   3  14      130.95      139.67      9.02 o
  -4   3  14       44.57       43.55      6.56 o
  -3   3  14       41.02       38.39      6.20 o
  -2   3  14      253.47      260.67     17.58 o
  -1   3  14       48.53       59.47      8.30 o
   0   3  14        0.00        7.48      6.11 o
   1   3  14       90.26       79.23      8.82 o
   2   3  14       21.16       21.23      6.83 o
   3   3  14       20.55       10.74      6.06 o
   4   3  14       94.50       95.97      9.58 o
   5   3  14        5.66       11.45      6.81 o
   6   3  14      567.49      597.21     18.34 o
   7   3  14       27.85       26.49      6.75 o
   8   3  14      115.81      109.50     13.71 o
   9   3  14        1.09        3.47      6.94 o
  10   3  14        2.18        7.83     10.07 o
  11   3  14        2.71       13.19     16.10 o
  12   3  14       45.46       44.81     12.91 o
  13   3  14        2.07        2.34     11.81 o
  14   3  14        0.10       -0.61     19.35 o
 -13   4  14        4.97        2.69     13.29 o
 -12   4  14       70.84      118.54     18.45 o
 -11   4  14       10.11        5.36      8.89 o
 -10   4  14       88.05      110.25     13.87 o
  -9   4  14        1.13        3.93      7.86 o
  -8   4  14       50.64       35.41      8.29 o
  -7   4  14        0.14       -5.73      5.73 o
  -6   4  14      838.67      835.75     20.78 o
  -5   4  14        0.74       -3.95      5.21 o
  -4   4  14        0.11       -1.14      5.18 o
  -3   4  14      195.39      209.14     13.04 o
  -2   4  14       65.06       69.63      8.97 o
  -1   4  14      741.08      707.32     21.55 o
   0   4  14      134.91      119.46     10.58 o
   1   4  14        2.21        7.88      6.75 o
   2   4  14      341.67      340.34     16.87 o
   3   4  14        9.66        5.55      9.96 o
   4   4  14        2.31       -0.29      6.30 o
   5   4  14       31.89       41.70      8.41 o
   6   4  14     1031.00     1066.53     27.85 o
   7   4  14       82.96       93.34      8.96 o
   8   4  14        8.13       18.12      9.29 o
   9   4  14       54.57       49.89     10.01 o
  10   4  14       71.79       55.99     12.63 o
  11   4  14        1.91        1.32     10.67 o
  12   4  14       21.36       23.40     12.19 o
  13   4  14       10.39       18.72     12.65 o
 -12   5  14        1.05       14.07     10.36 o
 -11   5  14       64.14       67.32     13.54 o
 -10   5  14       23.59       19.41     12.10 o
  -9   5  14       20.25       11.58      9.35 o
  -8   5  14       28.11       17.80      8.69 o
  -7   5  14        2.90        9.86      7.23 o
  -6   5  14      139.39      131.00     12.30 o
  -5   5  14        7.42       -3.31      5.78 o
  -4   5  14       60.91       73.43      9.60 o
  -3   5  14        0.19       -1.19      6.51 o
  -2   5  14        4.26        3.37      6.64 o
  -1   5  14       28.83       26.32      9.69 o
   0   5  14        1.88       -5.81      6.82 o
   1   5  14       66.21       71.02      9.92 o
   2   5  14        0.43       11.75      7.49 o
   3   5  14        2.21       -0.10      7.17 o
   4   5  14       14.78       21.66     16.35 o
   5   5  14       28.25       25.50      8.26 o
   6   5  14        3.84       -5.61      6.56 o
   7   5  14        2.13        3.18      8.98 o
   8   5  14        5.16        8.81      7.88 o
   9   5  14        0.33       -1.22      7.69 o
  10   5  14        0.95        3.72     10.95 o
  11   5  14        2.68       15.29     11.91 o
  12   5  14        0.05      -10.98     10.98 o
 -11   6  14       45.27       47.10     12.91 o
 -10   6  14        0.07        8.27     10.28 o
  -9   6  14       13.62       15.10     10.38 o
  -8   6  14        0.42       -2.64      7.60 o
  -7   6  14       34.54       38.49      9.64 o
  -6   6  14      205.72      214.69     15.86 o
  -5   6  14       16.67       38.92     16.04 o
  -4   6  14       41.13       52.71      9.22 o
  -3   6  14       49.43       57.91     10.05 o
  -2   6  14       77.14       92.21     11.47 o
  -1   6  14      568.11      632.49     23.17 o
   0   6  14       34.85       41.63      9.89 o
   1   6  14      300.58      307.44     18.28 o
   2   6  14       43.05       37.92      9.43 o
   3   6  14      225.56      211.74     15.73 o
   4   6  14       30.80       22.79      8.49 o
   5   6  14      223.34      253.08     16.64 o
   6   6  14       17.61        9.55     10.63 o
   7   6  14        6.30        6.14     10.51 o
   8   6  14        3.66       -1.38      8.66 o
   9   6  14        0.55      -10.53     10.53 o
  10   6  14        0.98       -5.62     10.88 o
  11   6  14        3.90       -2.50     12.10 o
  -9   7  14        0.03        8.35     11.71 o
  -8   7  14        0.52        7.05     10.43 o
  -7   7  14        4.37        3.82      8.65 o
  -6   7  14        0.50       -6.56     11.04 o
  -5   7  14       38.28       28.47     11.04 o
  -4   7  14       23.26       18.60     10.68 o
  -3   7  14       14.21       19.36      9.13 o
  -2   7  14       26.54       44.59     10.55 o
  -1   7  14       13.79       33.26     13.10 o
   0   7  14        0.13       -7.15      7.53 o
   1   7  14        9.48        9.16      8.43 o
   2   7  14       11.49       13.56      8.86 o
   3   7  14       59.16       86.11     12.26 o
   4   7  14       39.06       34.72     10.07 o
   5   7  14        0.07        1.69     10.86 o
   6   7  14        0.32       -5.24     10.67 o
   7   7  14        6.16       -9.49      9.98 o
   8   7  14        0.36       -9.49     10.48 o
   9   7  14        1.18       -5.33     11.38 o
  -7   8  14       23.80       38.77     11.02 o
  -6   8  14        4.95       -0.71     11.47 o
  -5   8  14        9.06       -2.93     13.06 o
  -4   8  14       38.70       42.27     12.79 o
  -3   8  14        1.80       -9.40     10.25 o
  -2   8  14        4.20       20.92     10.85 o
  -1   8  14       91.44      114.62     18.04 o
   0   8  14       65.20       54.54     12.15 o
   1   8  14        4.71       -5.42      9.29 o
   2   8  14       43.11       36.63     10.92 o
   3   8  14        0.03       -5.98     10.77 o
   4   8  14        2.27       20.33     13.54 o
   5   8  14        2.70       30.05     14.96 o
   6   8  14        8.77       34.00     13.52 o
   7   8  14        5.20        8.23     12.65 o
  -1   9  14        5.34       -2.69     10.61 o
   0   9  14       13.69       20.49     12.54 o
   1   9  14        3.99        9.98     10.33 o
 -15   0  15      273.31      388.92     63.43 o
 -13   0  15       24.82       24.25     21.99 o
 -11   0  15      118.94      139.24     17.87 o
  -9   0  15       76.45       92.66     14.37 o
  -7   0  15      288.11      284.11     12.85 o
  -5   0  15        0.00        1.44      6.25 o
  -3   0  15      206.66      213.12     12.78 o
  -1   0  15       43.43       46.86      9.79 o
   1   0  15       58.67       45.65      8.56 o
   3   0  15       48.12       48.16      8.35 o
   5   0  15      159.84      152.32     11.64 o
   7   0  15     1406.62     1358.32     49.91 o
   9   0  15      767.92      767.76     25.51 o
  11   0  15       27.37       10.36     14.10 o
  13   0  15       23.20        4.43     15.56 o
  15   0  15        0.73      -26.16     26.16 o
 -15   1  15       93.37      102.30     23.84 o
 -14   1  15       30.90       43.21     11.36 o
 -13   1  15       20.75        9.65      8.93 o
 -12   1  15       49.71       38.59      9.52 o
 -11   1  15       78.03       85.45      9.29 o
 -10   1  15      150.00      165.98     17.17 o
  -9   1  15       35.03       32.59      8.55 o
  -8   1  15       48.46       64.43      7.35 o
  -7   1  15      997.37     1000.36     24.65 o
  -6   1  15      297.43      302.30     11.59 o
  -5   1  15        2.16       10.00      4.89 o
  -4   1  15      579.23      516.32     14.64 o
  -3   1  15     2200.03     2069.15     33.24 o
  -2   1  15     1240.39     1205.40     22.04 o
  -1   1  15      109.54      118.52      6.38 o
   0   1  15      926.81      860.15     19.11 o
   1   1  15     1401.05     1299.38     28.98 o
   2   1  15     1845.63     1727.47     31.30 o
   3   1  15     1103.85     1155.92     23.65 o
   4   1  15       42.67       29.69      4.42 o
   5   1  15      949.59      996.10     20.50 o
   6   1  15     3687.84     3626.99     49.51 o
   7   1  15     3380.18     3339.14     49.56 o
   8   1  15      105.08      118.39      9.52 o
   9   1  15     1773.88     1711.84     37.84 o
  10   1  15      837.35      754.34     28.53 o
  11   1  15       59.59      103.15     21.69 o
  12   1  15        5.80        4.24     11.20 o
  13   1  15       35.50       63.16     17.20 o
  14   1  15        0.05       -8.10     11.99 o
  15   1  15        1.42        4.62     22.48 o
 -14   2  15      110.08      151.13     25.00 o
 -13   2  15       23.72       19.13     12.19 o
 -12   2  15      152.10      178.80     15.85 o
 -11   2  15       22.33       14.96     10.22 o
 -10   2  15       71.41       80.17     12.89 o
  -9   2  15        0.25        8.87      7.09 o
  -8   2  15       92.26       78.82     10.16 o
  -7   2  15        3.29       -0.71      3.99 o
  -6   2  15      211.19      217.94     10.54 o
  -5   2  15       16.14       19.55      5.27 o
  -4   2  15      189.23      180.59      9.93 o
  -3   2  15        0.24        1.67      4.52 o
  -2   2  15        7.67        7.76      4.69 o
  -1   2  15        0.58       -2.14      4.14 o
   0   2  15      216.58      216.23     14.03 o
   1   2  15       23.06       24.64      7.35 o
   2   2  15        5.54        2.45      4.87 o
   3   2  15        0.20       -1.69      4.40 o
   4   2  15      175.34      180.31      8.77 o
   5   2  15      140.84      144.16     15.36 o
   6   2  15      263.58      240.24     12.06 o
   7   2  15       56.56       52.06      7.46 o
   8   2  15      148.39      154.67     10.32 o
   9   2  15       87.07       97.76      9.42 o
  10   2  15      568.81      530.51     28.68 o
  11   2  15        0.70       -0.02     15.16 o
  12   2  15        5.37        1.91     10.80 o
  13   2  15       22.42       10.56     12.18 o
  14   2  15       18.65       25.14     13.54 o
 -14   3  15       28.93       24.56     16.26 o
 -13   3  15        1.46       10.49     10.09 o
 -12   3  15      135.44      167.91     16.29 o
 -11   3  15      143.32      108.10     14.14 o
 -10   3  15        3.66       16.08      8.44 o
  -9   3  15       29.61       23.84     11.51 o
  -8   3  15      354.96      351.89     16.71 o
  -7   3  15      237.21      268.13     14.50 o
  -6   3  15      212.72      192.49     10.94 o
  -5   3  15        7.75       17.81      5.78 o
  -4   3  15      270.19      249.88     11.91 o
  -3   3  15      271.79      284.96     12.61 o
  -2   3  15      668.93      683.04     18.19 o
  -1   3  15        0.04       17.44      6.63 o
   0   3  15      299.09      323.69     17.19 o
   1   3  15     1646.54     1476.52     33.16 o
   2   3  15      811.79      875.86     23.88 o
   3   3  15       67.97       57.43      8.44 o
   4   3  15       72.24       63.56      9.14 o
   5   3  15     2269.17     2191.59     40.24 o
   6   3  15     1275.92     1287.73     31.22 o
   7   3  15       36.01       34.35      6.97 o
   8   3  15       11.60       -5.50      6.62 o
   9   3  15       73.79       73.72     10.22 o
  10   3  15      338.06      360.97     22.71 o
  11   3  15      202.47      189.71     20.71 o
  12   3  15       17.30       33.30     12.65 o
  13   3  15       29.82       42.08     16.60 o
  14   3  15       40.59       75.63     16.30 o
 -13   4  15        0.53       -2.87      9.60 o
 -12   4  15        6.53       22.89     13.37 o
 -11   4  15      123.19      124.91     14.96 o
 -10   4  15       31.85       23.04      9.39 o
  -9   4  15       65.31       46.72     18.89 o
  -8   4  15        6.23       -5.15      6.57 o
  -7   4  15      121.48      138.30     11.88 o
  -6   4  15       12.82        7.22      8.82 o
  -5   4  15       13.09       12.80      5.82 o
  -4   4  15       26.99       30.17      6.75 o
  -3   4  15        3.32        4.77      6.10 o
  -2   4  15       33.43       26.02      7.40 o
  -1   4  15       69.11       65.30      9.19 o
   0   4  15      130.50      133.10     11.42 o
   1   4  15        0.11       16.51      8.22 o
   2   4  15       74.48       95.27     10.31 o
   3   4  15       52.35       51.90      8.99 o
   4   4  15        4.17       -1.11      6.48 o
   5   4  15       26.38       14.24      7.45 o
   6   4  15       33.50       43.65      8.52 o
   7   4  15       24.40       25.15      7.72 o
   8   4  15       28.44        6.24      7.78 o
   9   4  15        3.20       -3.39      7.57 o
  10   4  15        0.81       10.19     10.48 o
  11   4  15       53.80       50.06     20.07 o
  12   4  15        9.32        9.02     12.17 o
  13   4  15        0.05        2.04     12.65 o
 -12   5  15        2.41       10.82     10.51 o
 -11   5  15       45.01       46.42     14.11 o
 -10   5  15       47.99       53.65     12.09 o
  -9   5  15       31.49       13.46      9.17 o
  -8   5  15      191.75      175.49     15.97 o
  -7   5  15       26.15       20.02      8.05 o
  -6   5  15      288.93      263.97     26.46 o
  -5   5  15       84.47       70.42      8.94 o
  -4   5  15      205.28      212.82     14.90 o
  -3   5  15      420.37      413.39     28.00 o
  -2   5  15      171.51      168.88     13.41 o
  -1   5  15       38.69       38.82      9.02 o
   0   5  15       86.46       95.43     11.20 o
   1   5  15      247.17      250.83     16.17 o
   2   5  15       88.46       81.89     10.62 o
   3   5  15      267.71      265.99     16.26 o
   4   5  15       17.85       26.65      8.81 o
   5   5  15      108.92      129.56     12.40 o
   6   5  15       69.29       92.24     10.92 o
   7   5  15        0.17       -4.31      7.33 o
   8   5  15        1.73        3.97      8.30 o
   9   5  15        5.18        4.69      8.28 o
  10   5  15        0.29      -13.23     14.47 o
  11   5  15       20.50       35.99     13.26 o
  12   5  15       24.13       24.66     19.94 o
 -11   6  15        1.83       21.14     14.22 o
 -10   6  15        1.14       -3.47     13.26 o
  -9   6  15        8.18        7.36     10.15 o
  -8   6  15       40.33       43.88     14.54 o
  -7   6  15       10.77       -0.56      7.92 o
  -6   6  15        7.74        6.68      8.04 o
  -5   6  15       18.52       10.13      9.71 o
  -4   6  15       26.27       12.86      8.33 o
  -3   6  15        7.38       15.50      7.76 o
  -2   6  15        2.68       10.30      7.74 o
  -1   6  15      118.82      120.09     12.74 o
   0   6  15       54.07       80.18     11.30 o
   1   6  15       55.94       57.27     10.62 o
   2   6  15       27.36       28.80      9.55 o
   3   6  15       23.95       21.52     10.09 o
   4   6  15       60.25       56.75     10.69 o
   5   6  15        0.63       -3.80      9.69 o
   6   6  15        0.26        9.72     10.51 o
   7   6  15        2.57        3.46     10.11 o
   8   6  15        3.56        0.41      9.11 o
   9   6  15        0.71       -6.49     10.73 o
  10   6  15        1.13        3.21     16.47 o
  11   6  15        2.04       15.78     13.18 o
  -9   7  15        8.71        5.83     15.87 o
  -8   7  15        1.26       -4.11     10.38 o
  -7   7  15      117.20      101.65     15.18 o
  -6   7  15        6.29        2.04      8.56 o
  -5   7  15       21.21       13.56      9.97 o
  -4   7  15       98.09      100.98     15.00 o
  -3   7  15      235.21      221.46     19.64 o
  -2   7  15        6.68        7.64      8.79 o
  -1   7  15       15.73       22.59      9.30 o
   0   7  15      136.67      175.25     26.40 o
   1   7  15       56.07       61.73     11.22 o
   2   7  15      101.98      126.09     14.01 o
   3   7  15       78.88       88.18     12.33 o
   4   7  15       33.46       48.42     12.64 o
   5   7  15        1.31       21.27     11.91 o
   6   7  15        1.53        2.92     11.88 o
   7   7  15        0.68       -4.96     11.62 o
   8   7  15        0.50       -6.57     16.68 o
   9   7  15        2.79       -5.43     10.91 o
  -6   8  15        1.94        7.87     11.69 o
  -5   8  15       21.84       34.99     15.00 o
  -4   8  15        0.28       -5.46     15.63 o
  -3   8  15        0.00       -2.21     10.95 o
  -2   8  15        0.11       -6.08     13.00 o
  -1   8  15        1.85       10.79      9.88 o
   0   8  15       18.53       42.12     11.13 o
   1   8  15       20.81       12.88      9.98 o
   2   8  15       49.71       71.01     18.51 o
   3   8  15        6.26        2.20     10.90 o
   4   8  15       12.03        9.37     13.09 o
   5   8  15       22.20       20.07     13.40 o
   6   8  15        0.02       -0.38     12.79 o
 -14   0  16       47.50       48.14     15.96 o
 -12   0  16      147.91      175.68     21.24 o
 -10   0  16       83.74       92.73     18.98 o
  -8   0  16      955.06      963.48     30.43 o
  -6   0  16      174.75      166.53     13.12 o
  -4   0  16     1469.58     1472.50     37.04 o
  -2   0  16      382.06      405.98     15.69 o
   0   0  16      317.48      368.46     16.73 o
   2   0  16      432.09      546.80     20.28 o
   4   0  16      105.22       98.89     10.73 o
   6   0  16      127.67      126.96     15.25 o
   8   0  16     1222.70     1192.80     34.14 o
  10   0  16       92.44       74.66     16.66 o
  12   0  16       21.51        8.66     20.60 o
  14   0  16       49.03       35.33     19.01 o
 -14   1  16        0.43       14.78      9.52 o
 -13   1  16       72.25       61.88     12.08 o
 -12   1  16       70.10       60.71     11.66 o
 -11   1  16      112.89      105.38     10.45 o
 -10   1  16       34.91       19.83      8.50 o
  -9   1  16        1.84       -5.12      6.44 o
  -8   1  16      272.53      286.62     13.66 o
  -7   1  16      152.06      150.56      8.70 o
  -6   1  16       12.11        8.23      5.47 o
  -5   1  16        0.66        5.91      4.99 o
  -4   1  16      101.86      105.68      8.76 o
  -3   1  16       74.88       86.89      6.84 o
  -2   1  16       19.29       13.34      4.39 o
  -1   1  16        1.15        3.47      3.74 o
   0   1  16       26.22       17.27      5.36 o
   1   1  16       57.55       48.38      7.75 o
   2   1  16       19.93       12.41      4.07 o
   3   1  16        4.43       10.54      4.64 o
   4   1  16       21.17       16.50      5.23 o
   5   1  16       92.45      103.30      6.96 o
   6   1  16      332.26      341.40     11.35 o
   7   1  16      120.24      139.42      9.43 o
   8   1  16      105.12      107.02     10.15 o
   9   1  16        2.87       17.16      8.26 o
  10   1  16        0.11       -9.51     10.29 o
  11   1  16        0.18      -10.06     10.06 o
  12   1  16        0.35        0.15     11.26 o
  13   1  16        3.72      -10.35     11.78 o
  14   1  16        0.57      -12.55     12.55 o
 -14   2  16        4.78      -12.52     24.77 o
 -13   2  16       38.94       50.94     11.80 o
 -12   2  16        9.85        5.29      8.62 o
 -11   2  16      160.42      171.07     15.42 o
 -10   2  16       25.53       22.62      8.49 o
  -9   2  16       13.76       21.01      8.62 o
  -8   2  16      178.25      153.65     11.22 o
  -7   2  16      554.62      572.88     18.74 o
  -6   2  16       16.31       23.83      5.86 o
  -5   2  16       19.21       32.21      6.09 o
  -4   2  16      411.74      418.59     13.92 o
  -3   2  16     2933.95     2927.04     48.90 o
  -2   2  16      610.77      555.28     15.67 o
  -1   2  16      818.87      823.66     18.12 o
   0   2  16      137.01      137.97     10.32 o
   1   2  16       53.78       52.45      7.83 o
   2   2  16       74.56       89.30      7.11 o
   3   2  16       25.96       54.01      6.48 o
   4   2  16        1.23       10.06      4.58 o
   5   2  16      252.59      264.03     11.09 o
   6   2  16     1362.30     1321.88     27.98 o
   7   2  16       54.32       51.99      7.70 o
   8   2  16        5.89        6.65      5.85 o
   9   2  16       13.30       17.52      6.99 o
  10   2  16        0.02       15.33     10.72 o
  11   2  16       41.19       47.86     20.78 o
  12   2  16       15.19        6.86     11.68 o
  13   2  16        1.00        2.17     11.64 o
  14   2  16        1.08       -3.77     13.44 o
 -14   3  16        2.38       -1.21     15.00 o
 -13   3  16       21.30       24.51     11.14 o
 -12   3  16       16.39        8.42     10.67 o
 -11   3  16        8.69        5.51      8.90 o
 -10   3  16       13.36       10.91      8.79 o
  -9   3  16       28.11       21.95      8.80 o
  -8   3  16        3.20        6.51      6.32 o
  -7   3  16      157.93      126.91     13.33 o
  -6   3  16      139.10      123.88     13.78 o
  -5   3  16        8.76       10.08      8.02 o
  -4   3  16        0.01       -0.09      5.25 o
  -3   3  16      106.96      110.30      8.83 o
  -2   3  16        6.96       10.32      6.17 o
  -1   3  16       67.16       70.93      9.37 o
   0   3  16      128.89      135.62     11.04 o
   1   3  16        7.05        9.77      6.87 o
   2   3  16       96.66       98.90     16.24 o
   3   3  16       69.83       64.10      9.42 o
   4   3  16       11.36        6.68      6.73 o
   5   3  16       16.40        8.23      9.71 o
   6   3  16       55.02       46.46      8.81 o
   7   3  16        6.63        2.67      6.91 o
   8   3  16        0.01       -0.87      7.07 o
   9   3  16        6.17        3.75      7.55 o
  10   3  16        0.58        1.86     10.56 o
  11   3  16       12.31       15.88     11.57 o
  12   3  16        0.01        3.25     11.58 o
  13   3  16        0.09      -11.65     11.65 o
 -13   4  16        3.55       17.64     10.93 o
 -12   4  16       55.02       51.08     12.16 o
 -11   4  16        4.13       15.12     11.31 o
 -10   4  16        5.81        0.01     16.92 o
  -9   4  16       43.82       46.37     10.84 o
  -8   4  16       55.54       84.49     11.83 o
  -7   4  16      162.69      133.75     13.97 o
  -6   4  16      294.36      277.96     16.15 o
  -5   4  16       16.66       18.84      6.47 o
  -4   4  16      166.48      172.90     12.31 o
  -3   4  16      301.33      312.19     20.08 o
  -2   4  16      747.50      697.97     25.19 o
  -1   4  16      536.51      540.85     19.94 o
   0   4  16      437.62      415.20     19.31 o
   1   4  16      482.02      490.64     23.86 o
   2   4  16       48.38       43.68      8.69 o
   3   4  16      658.00      682.90     22.49 o
   4   4  16      163.63      163.13     12.96 o
   5   4  16      137.71      111.63     13.98 o
   6   4  16        2.25        8.99      6.36 o
   7   4  16        4.67       12.98      7.97 o
   8   4  16       42.35       42.15      9.77 o
   9   4  16        0.87       -1.04      7.70 o
  10   4  16        3.38       -5.87     10.24 o
  11   4  16       44.26       51.56     13.68 o
  12   4  16       21.52       28.98     24.49 o
  13   4  16        0.07       -6.27     16.65 o
 -12   5  16       42.59       45.13     16.53 o
 -11   5  16       20.95        2.00     12.48 o
 -10   5  16        0.23        0.12      9.81 o
  -9   5  16        5.19        9.20      9.64 o
  -8   5  16       49.25       61.32     10.50 o
  -7   5  16       25.86       22.80      8.18 o
  -6   5  16       32.63       30.51      8.64 o
  -5   5  16       22.37       19.84     15.10 o
  -4   5  16       30.54       30.75      8.09 o
  -3   5  16       32.90       41.93     10.09 o
  -2   5  16      171.82      163.74     13.97 o
  -1   5  16        3.98       11.32      8.11 o
   0   5  16       14.35       25.03      8.74 o
   1   5  16       30.85       35.36      9.19 o
   2   5  16        0.23        8.77     10.63 o
   3   5  16        0.32       -1.40      7.30 o
   4   5  16       84.35       82.52     11.90 o
   5   5  16        0.34       10.34      7.87 o
   6   5  16       50.48       72.97     10.63 o
   7   5  16        5.85       10.61      8.40 o
   8   5  16       10.69        9.72      8.74 o
   9   5  16        2.21        7.46     11.04 o
  10   5  16        0.71       -4.00     10.77 o
  11   5  16        0.23       -6.89     11.02 o
  12   5  16        8.41       12.47     13.20 o
 -10   6  16       11.84        6.86     10.82 o
  -9   6  16       27.37       33.48     12.19 o
  -8   6  16       10.14        5.09      9.59 o
  -7   6  16      196.05      157.98     14.62 o
  -6   6  16       54.40       45.22      9.94 o
  -5   6  16       46.80       36.64      9.29 o
  -4   6  16       66.63       70.32     12.52 o
  -3   6  16        9.93       20.89      8.57 o
  -2   6  16       15.91       16.67      8.53 o
  -1   6  16      510.85      484.81     24.79 o
   0   6  16       30.57       33.14      9.93 o
   1   6  16       12.05       15.18      9.86 o
   2   6  16       71.17       97.99     23.31 o
   3   6  16        2.80        6.51      9.06 o
   4   6  16        2.01       -4.04      8.28 o
   5   6  16       88.28      111.74     12.77 o
   6   6  16       34.44       42.01     12.97 o
   7   6  16        4.35        0.80     10.05 o
   8   6  16        5.37        4.97      9.22 o
   9   6  16       32.95       39.50     13.85 o
  10   6  16        1.04        6.56     14.93 o
  -9   7  16        0.27      -10.71     10.71 o
  -8   7  16       19.47       17.84     11.55 o
  -7   7  16       28.70       33.97     10.74 o
  -6   7  16        0.04        2.88      8.60 o
  -5   7  16        4.13       -2.93      9.52 o
  -4   7  16        4.31       16.11     10.99 o
  -3   7  16       10.69       21.81     10.65 o
  -2   7  16        0.48        1.33      9.56 o
  -1   7  16       37.46       33.00      9.93 o
   0   7  16       34.16       53.83     12.36 o
   1   7  16        3.41        0.42      8.89 o
   2   7  16        5.64        3.57     12.16 o
   3   7  16       22.62       39.27     14.84 o
   4   7  16       40.29       40.00     21.00 o
   5   7  16       20.99       25.01     12.67 o
   6   7  16        0.69        1.60     11.03 o
   7   7  16        5.32        9.17     11.76 o
   8   7  16        1.06        8.36     14.09 o
  -6   8  16        1.37       -6.98      9.12 o
  -5   8  16       24.87       22.34     13.03 o
  -4   8  16        2.58        3.91     12.50 o
  -3   8  16        4.30        2.56     11.30 o
  -2   8  16       17.87       13.97     11.11 o
  -1   8  16       20.64       30.93     11.12 o
   0   8  16       76.59       61.80     19.05 o
   1   8  16      133.98      154.47     16.84 o
   2   8  16       43.69       41.81     11.74 o
   3   8  16       30.50       39.02     13.94 o
   4   8  16       14.07        7.53     12.42 o
   5   8  16       11.25       19.97     13.42 o
 -13   0  17      114.44      114.39     20.01 o
 -11   0  17       62.39       54.51     22.92 o
  -9   0  17      140.13      174.45     18.93 o
  -7   0  17       28.61       23.42      6.84 o
  -5   0  17        4.14       -0.32      6.35 o
  -3   0  17      413.81      404.22     22.72 o
  -1   0  17      197.96      202.71     28.57 o
   1   0  17       57.59       65.01      9.43 o
   3   0  17       13.01        9.64      9.19 o
   5   0  17       14.55       20.40      9.67 o
   7   0  17       16.16        9.42      8.22 o
   9   0  17      377.06      358.06     26.84 o
  11   0  17        6.02        0.62     14.56 o
  13   0  17      216.78      229.40     63.20 o
 -14   1  17        1.34       -0.76      9.85 o
 -13   1  17      125.44      156.50     16.03 o
 -12   1  17       68.63       77.98     16.96 o
 -11   1  17       34.85       32.01     14.57 o
 -10   1  17      223.83      225.34     14.30 o
  -9   1  17      100.29      112.80     16.87 o
  -8   1  17      761.02      746.39     21.47 o
  -7   1  17       35.34       37.20      6.18 o
  -6   1  17       90.44      120.67      8.79 o
  -5   1  17      256.86      275.43     12.38 o
  -4   1  17      541.15      579.04     16.76 o
  -3   1  17      890.74      807.34     17.97 o
  -2   1  17        2.51        6.69      4.60 o
  -1   1  17      772.62      769.81     18.83 o
   0   1  17      259.21      279.04     11.06 o
   1   1  17      634.94      604.56     19.57 o
   2   1  17        4.05        7.41      6.01 o
   3   1  17      537.01      529.32     14.79 o
   4   1  17      785.71      835.16     20.09 o
   5   1  17      109.71      142.63      9.59 o
   6   1  17        2.99        0.28      4.68 o
   7   1  17      308.28      301.10     12.53 o
   8   1  17      283.02      322.08     19.05 o
   9   1  17     1381.39     1444.98     61.42 o
  10   1  17       82.80       96.87     14.54 o
  11   1  17        1.61      -10.69     11.90 o
  12   1  17       92.60       88.20     15.25 o
  13   1  17      192.66      248.25     30.97 o
  14   1  17       94.45       67.34     22.76 o
 -14   2  17       25.98       34.00     11.98 o
 -13   2  17       46.85       41.93      9.48 o
 -12   2  17       58.69       65.04     13.15 o
 -11   2  17        2.72       -9.15     10.50 o
 -10   2  17       97.24       85.76     12.53 o
  -9   2  17       76.76       60.53     14.54 o
  -8   2  17       46.09       43.57      7.91 o
  -7   2  17       39.16       28.39      7.33 o
  -6   2  17       10.96       -0.12      5.23 o
  -5   2  17       50.77       57.88      7.55 o
  -4   2  17      109.79       98.92      9.89 o
  -3   2  17        2.39       -4.18      6.16 o
  -2   2  17       10.61        2.58      5.00 o
  -1   2  17        7.87        7.64      4.66 o
   0   2  17      302.21      304.10     12.49 o
   1   2  17        0.17        3.08      5.95 o
   2   2  17       16.54       16.29      6.92 o
   3   2  17        0.70       -4.62      4.62 o
   4   2  17      167.28      164.40      8.48 o
   5   2  17       33.79       33.69      5.79 o
   6   2  17      103.45      127.21      9.93 o
   7   2  17      223.36      235.54     12.81 o
   8   2  17      385.37      370.53     15.27 o
   9   2  17       92.70       84.61     10.41 o
  10   2  17       42.16       34.75     12.45 o
  11   2  17        0.01       -5.29     11.02 o
  12   2  17        8.17        9.14     11.96 o
  13   2  17        6.73       20.92     13.52 o
  14   2  17       29.96       38.45     31.33 o
 -13   3  17        4.74       12.72     10.75 o
 -12   3  17       35.20       46.61     12.12 o
 -11   3  17        8.01        9.75      9.69 o
 -10   3  17       16.12       14.91      9.00 o
  -9   3  17      519.57      447.22     23.17 o
  -8   3  17        0.12        2.16      6.46 o
  -7   3  17       32.09       24.16     10.09 o
  -6   3  17      197.30      181.09     10.86 o
  -5   3  17      684.05      664.15     18.64 o
  -4   3  17      369.49      357.96     14.83 o
  -3   3  17      455.33      483.70     16.34 o
  -2   3  17      223.03      200.20     11.31 o
  -1   3  17       79.84      111.92     11.40 o
   0   3  17     1624.52     1597.70     36.27 o
   1   3  17      408.17      414.15     20.45 o
   2   3  17       93.27      122.58     13.17 o
   3   3  17      693.86      744.88     22.00 o
   4   3  17      827.75      816.45     21.68 o
   5   3  17      276.21      310.15     14.57 o
   6   3  17      624.67      647.15     34.25 o
   7   3  17      811.92      776.97     21.38 o
   8   3  17      229.49      212.39     15.07 o
   9   3  17       25.30       45.00      9.42 o
  10   3  17      180.48      161.43     17.10 o
  11   3  17        0.59        2.35     10.86 o
  12   3  17        4.49        4.63     12.14 o
  13   3  17        4.87       13.88     16.26 o
 -13   4  17       31.26       43.68     13.39 o
 -12   4  17        0.45       -9.12      9.12 o
 -11   4  17       33.08       26.35     11.20 o
 -10   4  17        4.76        7.08      8.90 o
  -9   4  17       54.68       42.59     11.07 o
  -8   4  17       29.33       27.46      8.30 o
  -7   4  17        9.31       13.13      7.82 o
  -6   4  17       14.85        7.78      7.34 o
  -5   4  17       95.05      109.81      9.84 o
  -4   4  17        2.49       -3.19      6.11 o
  -3   4  17       62.78       61.42      8.31 o
  -2   4  17       81.90       94.12     11.49 o
  -1   4  17      236.52      238.07     15.44 o
   0   4  17      162.87      151.30     12.83 o
   1   4  17        1.53        7.17      7.89 o
   2   4  17      205.15      201.86     17.57 o
   3   4  17        1.54        9.85      9.25 o
   4   4  17      116.40      102.85     12.58 o
   5   4  17      320.04      296.00     21.32 o
   6   4  17       88.25       71.04      9.06 o
   7   4  17       56.29       60.52     10.27 o
   8   4  17       17.98       14.61      8.53 o
   9   4  17       17.93       16.32      8.95 o
  10   4  17       17.34       33.83     12.13 o
  11   4  17        4.36        6.39     11.48 o
  12   4  17       17.70       34.05     13.81 o
 -12   5  17       11.91       17.98     20.72 o
 -11   5  17        7.79       11.85     11.20 o
 -10   5  17        1.38       -7.00      9.48 o
  -9   5  17       43.61       51.03     16.39 o
  -8   5  17       81.32       57.08     12.84 o
  -7   5  17       46.76       42.95      9.86 o
  -6   5  17       99.55       94.42     11.65 o
  -5   5  17      123.88      148.03     13.16 o
  -4   5  17      332.14      383.60     27.29 o
  -3   5  17      119.04      130.46     12.57 o
  -2   5  17       33.54       45.15     11.36 o
  -1   5  17      741.55      750.97     24.96 o
   0   5  17      938.06      933.11     46.69 o
   1   5  17      414.07      459.19     31.98 o
   2   5  17       11.68       18.25      8.97 o
   3   5  17      176.16      181.49     14.61 o
   4   5  17     1129.32     1138.83     65.89 o
   5   5  17      528.01      494.95     24.13 o
   6   5  17       86.91      104.60     14.94 o
   7   5  17       23.60       18.12      8.96 o
   8   5  17        7.63       -3.19      8.76 o
   9   5  17        0.49        7.68     12.50 o
  10   5  17        2.69       -8.78     11.10 o
  11   5  17        0.32       14.94     23.93 o
 -10   6  17        0.22        0.17     10.73 o
  -9   6  17        0.01      -10.15     10.47 o
  -8   6  17       36.97       33.34     11.51 o
  -7   6  17       16.70       26.77      9.52 o
  -6   6  17       29.69       19.83      9.25 o
  -5   6  17        0.96        0.85      7.69 o
  -4   6  17        7.49        9.44      9.33 o
  -3   6  17       28.31       24.60      9.15 o
  -2   6  17        0.17       -7.13      7.13 o
  -1   6  17        8.59       20.93      9.26 o
   0   6  17        0.38       10.81     12.10 o
   1   6  17        3.78       -1.29      7.77 o
   2   6  17      193.81      213.06     19.21 o
   3   6  17       78.97       79.28     11.92 o
   4   6  17        0.23       -8.07      8.07 o
   5   6  17        4.33       12.25     11.45 o
   6   6  17        5.52        8.37     11.45 o
   7   6  17        2.80       13.40     14.08 o
   8   6  17        6.35       32.62     10.56 o
   9   6  17        0.72        8.02     11.97 o
  10   6  17        4.17       14.65     23.75 o
  -8   7  17        5.05        7.78     11.03 o
  -7   7  17        3.26       11.33      9.53 o
  -6   7  17        5.40        4.62      9.53 o
  -5   7  17       15.96       22.58     10.35 o
  -4   7  17       37.55       28.66     14.74 o
  -3   7  17        5.54       19.11     10.95 o
  -2   7  17       30.97       16.89     15.04 o
  -1   7  17      222.60      231.65     17.74 o
   0   7  17      109.68      128.94     14.28 o
   1   7  17      298.68      291.40     21.18 o
   2   7  17       20.98       30.28     10.80 o
   3   7  17      157.96      169.23     16.10 o
   4   7  17       97.80      136.16     30.56 o
   5   7  17       45.56       24.87     15.36 o
   6   7  17       34.42       47.78     14.87 o
   7   7  17        0.00       -0.03     12.28 o
   8   7  17        1.42       -4.53      9.82 o
  -5   8  17        0.43      -10.27     10.27 o
  -4   8  17        4.26      -10.07     10.74 o
  -3   8  17        1.37       -0.52     10.40 o
  -2   8  17        3.36       -8.10     10.50 o
  -1   8  17        4.44        5.75     13.16 o
   0   8  17        2.20       19.32     11.09 o
   1   8  17       24.95       41.61     12.30 o
   2   8  17        3.77        9.12     10.25 o
   3   8  17        0.03       -3.26     12.17 o
   4   8  17        2.42       -5.89     12.76 o
   5   8  17        0.09       -3.49     12.90 o
 -14   0  18       16.58      -26.50     31.02 o
 -12   0  18       72.11       72.27     17.27 o
 -10   0  18       26.98       -6.93     13.20 o
  -8   0  18      765.97      767.80     35.12 o
  -6   0  18        2.75        3.43      6.19 o
  -4   0  18     3271.15     3077.33     81.26 o
  -2   0  18     7257.35     6936.00    130.63 o
   0   0  18     1478.19     1410.12     37.24 o
   2   0  18        9.88       55.08     22.37 o
   4   0  18      279.29      233.38     19.57 o
   6   0  18       70.74       80.34     13.70 o
   8   0  18      167.50      158.43     14.37 o
  10   0  18       86.31      115.72     29.86 o
  12   0  18       10.02        2.85     40.05 o
  14   0  18        5.49       59.26     25.93 o
 -14   1  18       61.56       44.40     24.00 o
 -13   1  18       92.46      109.61     15.39 o
 -12   1  18       32.98       45.08     12.84 o
 -11   1  18        1.07       11.70      7.73 o
 -10   1  18       26.77       40.84     10.89 o
  -9   1  18       71.86       99.61     12.61 o
  -8   1  18      254.88      220.88     16.77 o
  -7   1  18        0.11       -3.26      5.37 o
  -6   1  18       59.45       58.14      7.48 o
  -5   1  18        0.43       -2.46      5.29 o
  -4   1  18      191.86      180.67     10.74 o
  -3   1  18        7.31        7.89      5.01 o
  -2   1  18       17.07       15.58      5.09 o
  -1   1  18       51.21       41.05      6.33 o
   0   1  18       19.81       11.25      6.57 o
   1   1  18       96.00       78.12      9.31 o
   2   1  18       26.18       34.60      7.88 o
   3   1  18        0.39        1.74      6.27 o
   4   1  18        0.56       -4.56      4.56 o
   5   1  18       65.12       58.14      6.57 o
   6   1  18        4.93        1.84      4.81 o
   7   1  18        2.68       -0.40      5.18 o
   8   1  18        9.16        9.40      6.73 o
   9   1  18        4.70       27.29     11.81 o
  10   1  18        5.42       11.65     11.29 o
  11   1  18        4.03      -10.53     10.53 o
  12   1  18        0.00       -7.96     12.01 o
  13   1  18       10.31       -3.42     19.82 o
  14   1  18        7.23       40.11     28.47 o
 -14   2  18       10.59       -0.37     10.54 o
 -13   2  18       71.52       76.14     11.25 o
 -12   2  18       19.86       24.79      9.86 o
 -11   2  18        5.02       -2.06      8.77 o
 -10   2  18       36.69       47.32     11.04 o
  -9   2  18      417.73      429.25     22.41 o
  -8   2  18       94.31       71.30      8.99 o
  -7   2  18      279.85      260.86     14.93 o
  -6   2  18        0.50        2.34      5.88 o
  -5   2  18      541.20      546.00     16.60 o
  -4   2  18     1610.30     1619.87     32.08 o
  -3   2  18      260.46      232.75     12.07 o
  -2   2  18        2.15        3.32      6.12 o
  -1   2  18      807.79      777.14     17.72 o
   0   2  18      610.63      578.62     16.03 o
   1   2  18       51.28       53.91      8.61 o
   2   2  18      175.26      212.77     14.05 o
   3   2  18      375.35      354.51     15.87 o
   4   2  18        0.04        0.94      4.26 o
   5   2  18       10.70        7.20      5.59 o
   6   2  18      395.61      405.26     15.81 o
   7   2  18        1.46        5.88      6.65 o
   8   2  18        3.32       -0.66      6.13 o
   9   2  18       43.57       30.41      7.84 o
  10   2  18        5.49        3.50     11.09 o
  11   2  18        4.13       -0.40     11.36 o
  12   2  18        2.83      -11.55     11.55 o
  13   2  18        4.78       -6.11     15.04 o
 -13   3  18       58.97       40.50     17.19 o
 -12   3  18       76.11       79.64     13.84 o
 -11   3  18        4.79       -8.61      8.61 o
 -10   3  18       40.44       25.44     10.01 o
  -9   3  18      145.17      146.93     15.10 o
  -8   3  18       27.01       15.43      7.52 o
  -7   3  18        7.86        1.23      6.69 o
  -6   3  18       41.72       30.97      7.09 o
  -5   3  18       22.12       30.16      7.12 o
  -4   3  18       25.78       19.02      6.78 o
  -3   3  18      179.60      179.33     11.41 o
  -2   3  18      130.08      120.02      9.68 o
  -1   3  18        1.95       10.03      6.82 o
   0   3  18       83.89       87.35     10.40 o
   1   3  18        6.49       -0.35      8.02 o
   2   3  18        8.93        7.53      7.08 o
   3   3  18       55.80       55.72      8.73 o
   4   3  18       10.09       12.89      7.59 o
   5   3  18       25.49       25.14      7.08 o
   6   3  18      298.60      314.16     14.84 o
   7   3  18       47.73       45.78      7.94 o
   8   3  18       13.66       19.70      8.72 o
   9   3  18        2.79        7.25      8.52 o
  10   3  18        0.23       -0.68     10.28 o
  11   3  18       13.05        8.47     14.05 o
  12   3  18        2.81       -1.60     12.71 o
  13   3  18        0.35        7.08     13.02 o
 -12   4  18       35.85       31.82     12.02 o
 -11   4  18        2.89       -1.15     11.08 o
 -10   4  18      157.90      181.41     17.70 o
  -9   4  18        0.35       -3.56      8.88 o
  -8   4  18      246.23      251.98     19.48 o
  -7   4  18        0.02       -6.91      6.91 o
  -6   4  18       24.54       28.32     10.02 o
  -5   4  18      283.92      273.59     18.19 o
  -4   4  18      320.26      316.35     15.26 o
  -3   4  18      493.81      514.22     19.06 o
  -2   4  18     1004.62      946.04     31.33 o
  -1   4  18      997.52     1042.85     29.25 o
   0   4  18       23.75       18.49      8.37 o
   1   4  18       92.07      101.41     11.70 o
   2   4  18       20.36       20.91      8.21 o
   3   4  18        2.07        5.07      7.73 o
   4   4  18        0.44       -4.86      7.02 o
   5   4  18      466.07      444.96     20.30 o
   6   4  18       41.14       36.32      7.75 o
   7   4  18        1.16        8.74     12.56 o
   8   4  18       73.85       90.36     11.95 o
   9   4  18       12.30       -5.10     11.13 o
  10   4  18       15.12       18.47     11.78 o
  11   4  18        6.49        5.86     12.24 o
  12   4  18        5.07       -7.81     11.98 o
 -11   5  18        3.67       -3.27     10.20 o
 -10   5  18       41.61       45.69     12.80 o
  -9   5  18       23.22       50.48     12.38 o
  -8   5  18        2.13        2.91      9.30 o
  -7   5  18        5.29        3.88      8.24 o
  -6   5  18        6.18        5.92      7.89 o
  -5   5  18       11.73        7.48      8.25 o
  -4   5  18       14.43       11.93      7.24 o
  -3   5  18        2.25        8.87      8.08 o
  -2   5  18        4.56       11.49      8.49 o
  -1   5  18       84.73       90.77     11.83 o
   0   5  18      199.24      170.23     15.33 o
   1   5  18        0.51       14.70      8.74 o
   2   5  18        0.45        0.94      7.88 o
   3   5  18       79.23       94.75     13.41 o
   4   5  18      119.94      152.57     13.93 o
   5   5  18       96.74      110.75     12.62 o
   6   5  18        6.28       20.93     11.74 o
   7   5  18        0.12       11.34      8.88 o
   8   5  18       16.03       19.49      9.76 o
   9   5  18        1.21       11.98     13.00 o
  10   5  18        0.09       -8.49     11.52 o
  11   5  18        3.15       -1.64     12.05 o
 -10   6  18        4.36       -3.27     10.73 o
  -9   6  18       55.10       68.69     14.10 o
  -8   6  18       14.71       20.77     11.09 o
  -7   6  18        2.62        7.65      8.31 o
  -6   6  18       12.92       17.64      9.73 o
  -5   6  18      216.41      206.29     18.65 o
  -4   6  18        0.66       -2.60      7.74 o
  -3   6  18        0.80        1.22      8.10 o
  -2   6  18        4.09       -6.92      6.92 o
  -1   6  18      261.55      236.07     23.77 o
   0   6  18      328.32      324.50     24.39 o
   1   6  18      439.11      440.14     23.13 o
   2   6  18       94.46       95.56     12.76 o
   3   6  18      191.25      190.39     16.35 o
   4   6  18       14.89       18.64      9.65 o
   5   6  18       64.75       66.70     14.34 o
   6   6  18        5.41       14.52     12.62 o
   7   6  18       26.00       41.51     13.23 o
   8   6  18        2.08       -2.99      9.49 o
   9   6  18        0.29       15.03     12.40 o
  -8   7  18       18.05       29.95     17.19 o
  -7   7  18        5.91        9.27     10.73 o
  -6   7  18        0.49       -3.35      8.98 o
  -5   7  18       38.91       40.26     11.29 o
  -4   7  18        0.09        5.65      9.67 o
  -3   7  18        0.14       -7.27      9.71 o
  -2   7  18        5.53        3.68      9.16 o
  -1   7  18        0.20        1.90      9.20 o
   0   7  18        0.01        2.31      8.83 o
   1   7  18       38.95       41.94     11.68 o
   2   7  18        0.15        6.82      9.61 o
   3   7  18        0.68       -3.78      9.90 o
   4   7  18       21.00       28.61     13.34 o
   5   7  18        0.72       -2.59     11.19 o
   6   7  18        0.59        1.28     12.47 o
   7   7  18       17.68        3.07     12.95 o
  -4   8  18        1.18      -10.08     10.95 o
  -3   8  18       20.01      -10.13     10.13 o
  -2   8  18        0.85        1.74     14.92 o
  -1   8  18        4.06       -0.79     11.56 o
   0   8  18        4.69        7.81     10.35 o
   1   8  18        0.08        2.08     10.54 o
   2   8  18      122.17      148.07     18.02 o
   3   8  18       12.05       32.24     19.14 o
   4   8  18        8.88       33.16     14.64 o
 -13   0  19      113.17      156.91     23.69 o
 -11   0  19       92.25      112.44     19.21 o
  -9   0  19       25.27       -5.41     11.20 o
  -7   0  19      326.08      287.65     15.28 o
  -5   0  19       20.61       13.82      7.62 o
  -3   0  19      213.63      216.28     15.81 o
  -1   0  19      114.51      121.01     12.67 o
   1   0  19       27.28       23.34      8.36 o
   3   0  19       24.11       21.84      8.33 o
   5   0  19        0.19        0.94      9.49 o
   7   0  19        4.48      -15.05     15.05 o
   9   0  19      140.45      123.65     19.64 o
  11   0  19       23.07      -16.77     39.12 o
  13   0  19       81.49      120.38     29.63 o
 -14   1  19       38.73       49.86     13.56 o
 -13   1  19       27.65       10.11     29.16 o
 -12   1  19       36.78       33.62     11.43 o
 -11   1  19      175.11      177.56     13.90 o
 -10   1  19       73.88       73.86     11.83 o
  -9   1  19        6.23        3.46      8.21 o
  -8   1  19      218.51      187.68     16.55 o
  -7   1  19      317.31      335.68     14.00 o
  -6   1  19      902.92      852.43     21.30 o
  -5   1  19       95.60       84.23      8.84 o
  -4   1  19      543.25      535.73     16.84 o
  -3   1  19      510.12      503.52     14.89 o
  -2   1  19     1116.19     1105.52     25.90 o
  -1   1  19      961.96      949.93     22.03 o
   0   1  19      833.69      823.87     24.31 o
   1   1  19      372.69      308.72     16.24 o
   2   1  19      607.43      556.54     19.99 o
   3   1  19      178.97      194.20     13.81 o
   4   1  19        6.77       16.24      5.59 o
   5   1  19        8.15       12.38      5.33 o
   6   1  19      130.14      119.12      8.83 o
   7   1  19        6.36        2.01      5.21 o
   8   1  19      395.66      391.24     16.56 o
   9   1  19      128.58      119.49     15.71 o
  10   1  19        3.56       -4.98     11.66 o
  11   1  19       10.86        2.86     16.46 o
  12   1  19        3.81        0.89     15.67 o
  13   1  19       88.60      121.12     21.76 o
 -13   2  19        2.21       -6.29      8.13 o
 -12   2  19        8.77       29.07     11.02 o
 -11   2  19       30.01       18.99     21.06 o
 -10   2  19       53.87       34.27     10.63 o
  -9   2  19       20.34       13.10      9.35 o
  -8   2  19        9.50        4.75      8.58 o
  -7   2  19        5.10       -3.45      6.51 o
  -6   2  19      111.12      124.76     10.07 o
  -5   2  19       80.58       75.39      8.43 o
  -4   2  19       32.95       44.77      7.76 o
  -3   2  19        0.49       -3.45      5.76 o
  -2   2  19      256.95      284.47     13.20 o
  -1   2  19        0.24       -3.47      5.66 o
   0   2  19      163.28      147.39     10.53 o
   1   2  19        6.43        9.24      7.28 o
   2   2  19       10.09       18.91      7.25 o
   3   2  19        2.50        2.14      8.07 o
   4   2  19        0.27        7.46      5.38 o
   5   2  19       18.06       15.60      6.39 o
   6   2  19       14.61        8.29      6.99 o
   7   2  19        5.72        4.57      7.32 o
   8   2  19       18.75       18.51      7.41 o
   9   2  19        8.61       60.65     17.02 o
  10   2  19        0.12       -3.48     17.08 o
  11   2  19        7.15      -11.49     11.57 o
  12   2  19      103.83      100.54     29.17 o
  13   2  19       30.39       34.26     26.39 o
 -13   3  19        0.41       14.47     11.09 o
 -12   3  19       12.00       11.92     14.65 o
 -11   3  19        2.17      -10.67     10.67 o
 -10   3  19       80.42       65.10     12.76 o
  -9   3  19       47.70       50.92     11.57 o
  -8   3  19        7.62       -3.13      8.62 o
  -7   3  19      197.08      206.70     17.84 o
  -6   3  19       45.28       51.81      9.17 o
  -5   3  19      895.47      906.06     31.94 o
  -4   3  19      301.55      325.59     16.20 o
  -3   3  19      911.16      861.22     36.86 o
  -2   3  19      878.32      920.12     23.53 o
  -1   3  19     1462.17     1398.49     30.16 o
   0   3  19      189.38      166.57     10.44 o
   1   3  19       66.41       60.01      9.86 o
   2   3  19      768.32      758.42     33.28 o
   3   3  19      242.70      228.88     15.04 o
   4   3  19        0.43       -2.86     10.49 o
   5   3  19       24.53       41.58      8.44 o
   6   3  19       65.07       53.54      8.19 o
   7   3  19      500.52      515.43     26.47 o
   8   3  19      202.72      215.52     15.88 o
   9   3  19       16.58       13.35     10.90 o
  10   3  19       14.93      -10.29     10.29 o
  11   3  19      128.40      151.03     23.38 o
  12   3  19       77.09      113.66     21.77 o
 -12   4  19        5.91        6.31     11.22 o
 -11   4  19       19.32       26.72     14.81 o
 -10   4  19        6.64       -8.67      9.41 o
  -9   4  19       20.82       16.63     10.14 o
  -8   4  19       52.80       45.31     11.58 o
  -7   4  19       49.97       42.02      9.69 o
  -6   4  19       69.03       64.69     10.06 o
  -5   4  19      111.38      129.77     10.95 o
  -4   4  19       52.66       68.77      9.10 o
  -3   4  19      162.22      149.89     11.33 o
  -2   4  19       33.57       29.70      7.59 o
  -1   4  19        5.28       10.55      8.22 o
   0   4  19       38.60       40.51      9.61 o
   1   4  19       33.48       32.83      9.21 o
   2   4  19       90.79      106.55     12.03 o
   3   4  19        0.69        7.59      7.77 o
   4   4  19       20.78       16.73      8.82 o
   5   4  19       24.85       25.53      8.46 o
   6   4  19       17.25       25.49      7.74 o
   7   4  19       45.85       36.23      9.99 o
   8   4  19       16.79       24.23      9.58 o
   9   4  19        0.62        9.87     13.13 o
  10   4  19       38.85       43.57     13.87 o
  11   4  19       38.44       47.64     14.54 o
  12   4  19        1.48       -6.28     16.14 o
 -11   5  19       40.19       33.35     12.79 o
 -10   5  19       38.63       29.07     12.55 o
  -9   5  19       21.96        4.95     11.10 o
  -8   5  19        1.35       -3.42      9.55 o
  -7   5  19       10.84       10.18      8.33 o
  -6   5  19       84.16       78.17     11.74 o
  -5   5  19       35.64       32.33      9.45 o
  -4   5  19        2.51       -6.12      6.56 o
  -3   5  19       82.42       89.66     10.22 o
  -2   5  19      353.06      336.20     19.21 o
  -1   5  19       18.44       15.79      9.20 o
   0   5  19      102.24      111.00     13.15 o
   1   5  19      474.96      464.39     22.82 o
   2   5  19      422.47      392.24     21.01 o
   3   5  19      187.71      202.68     15.94 o
   4   5  19      121.47      152.49     30.19 o
   5   5  19        0.22       10.17      8.45 o
   6   5  19      305.63      306.63     23.98 o
   7   5  19      151.04      190.95     21.79 o
   8   5  19        0.05        9.48      9.47 o
   9   5  19       30.79       38.58     13.75 o
  10   5  19       42.09       19.78     14.11 o
  -9   6  19        0.84      -10.17     10.17 o
  -8   6  19        7.06        5.07     10.29 o
  -7   6  19       27.05       28.76     12.49 o
  -6   6  19       27.59       30.76     10.54 o
  -5   6  19        3.26       19.12      9.19 o
  -4   6  19       18.94       11.20      9.09 o
  -3   6  19        5.49        5.62      8.96 o
  -2   6  19       10.42       13.09     12.13 o
  -1   6  19        5.25       24.15      9.93 o
   0   6  19        8.05       -0.36      8.62 o
   1   6  19        4.84        9.65      9.18 o
   2   6  19      111.90      113.17     14.05 o
   3   6  19        0.60        5.92      9.07 o
   4   6  19       15.20       19.51      9.29 o
   5   6  19       75.19       77.39     15.62 o
   6   6  19       20.90       23.36     12.96 o
   7   6  19        3.02        9.63      9.93 o
   8   6  19        6.96       14.72     10.65 o
   9   6  19       11.27       18.97     13.29 o
  -7   7  19        0.65       15.45     11.66 o
  -6   7  19       35.47       34.63     11.62 o
  -5   7  19       37.94       27.19     10.63 o
  -4   7  19        4.22      -10.11     10.11 o
  -3   7  19        2.08       -9.90      9.90 o
  -2   7  19       59.51       70.67     14.37 o
  -1   7  19       13.96       14.62     12.02 o
   0   7  19        0.93       26.53     10.69 o
   1   7  19       65.10       65.55     12.93 o
   2   7  19      116.52      128.68     14.86 o
   3   7  19      118.63      112.98     15.27 o
   4   7  19       78.22       90.15     17.00 o
   5   7  19       13.20      -15.85     16.78 o
   6   7  19       72.72       67.57     16.37 o
   7   7  19       41.72       29.88     14.37 o
  -3   8  19        0.63      -11.45     12.96 o
  -2   8  19        7.77       -0.89     11.45 o
  -1   8  19        2.50       -6.51     10.70 o
   0   8  19        9.48       19.62     11.70 o
   1   8  19       11.10        3.10     11.11 o
   2   8  19       14.33       20.59     13.96 o
 -12   0  20       61.99       44.45     23.15 o
 -10   0  20      590.79      546.63     32.61 o
  -8   0  20      127.63       75.86     16.33 o
  -6   0  20      135.84      154.45     17.40 o
  -4   0  20     5362.63     5103.16    101.12 o
  -2   0  20       87.56      102.77     12.40 o
   0   0  20       36.96       57.80     10.62 o
   2   0  20      850.48      770.58     32.01 o
   4   0  20        1.95       28.65     10.94 o
   6   0  20      616.58      695.48     52.55 o
   8   0  20        1.48       20.31     11.48 o
  10   0  20       20.08       28.71     22.22 o
  12   0  20        1.82        3.70     21.76 o
 -13   1  20        0.53       -9.63     20.17 o
 -12   1  20       48.48       51.60     13.07 o
 -11   1  20       94.56      107.88     12.96 o
 -10   1  20       49.24       56.27     13.30 o
  -9   1  20       71.91       56.49      9.92 o
  -8   1  20       10.76        1.67      8.21 o
  -7   1  20        4.43       16.27      7.68 o
  -6   1  20        3.57       -5.62      5.62 o
  -5   1  20      311.99      321.83     14.50 o
  -4   1  20      278.10      286.93     14.01 o
  -3   1  20        3.77       -0.94      8.04 o
  -2   1  20      179.02      184.79     11.07 o
  -1   1  20        1.80        1.69      9.67 o
   0   1  20       19.63       40.16      8.81 o
   1   1  20      124.18      116.92     11.68 o
   2   1  20       19.28       24.53      7.95 o
   3   1  20       38.92       24.91      7.92 o
   4   1  20        6.27        1.48      7.04 o
   5   1  20       21.86       15.63      7.14 o
   6   1  20       48.37       39.60      6.73 o
   7   1  20        4.56        1.05      6.61 o
   8   1  20        1.08        2.43      6.42 o
   9   1  20        0.26      -17.10     17.10 o
  10   1  20        1.44       -7.28     17.13 o
  11   1  20        2.47       -0.96     15.22 o
  12   1  20        2.87        4.99     17.13 o
  13   1  20        0.18        0.93     16.04 o
 -13   2  20        9.80       -3.71     15.57 o
 -12   2  20        0.02       -0.77      8.89 o
 -11   2  20      133.99      138.99     17.77 o
 -10   2  20      144.14      163.61     37.58 o
  -9   2  20      127.75      144.02     15.76 o
  -8   2  20       17.87       14.59      9.02 o
  -7   2  20       12.52       12.52      7.36 o
  -6   2  20       73.27       86.24      8.93 o
  -5   2  20      911.20      963.16     23.95 o
  -4   2  20      194.72      199.50     12.09 o
  -3   2  20      304.53      284.43     18.72 o
  -2   2  20     5577.55     5568.87     86.60 o
  -1   2  20     1932.52     1882.19     32.89 o
   0   2  20       83.80       82.89      9.58 o
   1   2  20      232.81      247.35     15.99 o
   2   2  20      146.54      150.68     12.95 o
   3   2  20      247.27      298.31     13.51 o
   4   2  20        0.06       -3.78      6.81 o
   5   2  20      232.34      189.53     11.67 o
   6   2  20        6.19        1.12      5.95 o
   7   2  20        0.26       -2.55      6.24 o
   8   2  20       88.20       73.05     13.46 o
   9   2  20        2.22        1.49     10.67 o
  10   2  20        0.39       14.82     15.06 o
  11   2  20        0.05       -0.54     15.05 o
  12   2  20        7.60       -1.27     16.53 o
  13   2  20        6.90       -8.26     16.21 o
 -12   3  20       17.23       10.26     11.37 o
 -11   3  20       33.37       23.22     11.39 o
 -10   3  20      129.74      141.74     16.43 o
  -9   3  20        4.67       -8.33      8.33 o
  -8   3  20        0.91      -10.66     10.66 o
  -7   3  20        9.65       10.85      7.76 o
  -6   3  20        2.66       -1.14      9.16 o
  -5   3  20       36.55       27.50      7.35 o
  -4   3  20        1.21       -1.29      8.30 o
  -3   3  20        4.71        3.22      6.42 o
  -2   3  20        2.45        1.95      6.31 o
  -1   3  20      138.65      132.09     10.46 o
   0   3  20       89.76      111.38     10.44 o
   1   3  20        0.00        0.04      9.30 o
   2   3  20       48.02       31.91     10.89 o
   3   3  20       45.00       46.20      9.49 o
   4   3  20        2.34       -3.37      5.88 o
   5   3  20       27.42       25.52      7.38 o
   6   3  20       10.56       -0.56      6.57 o
   7   3  20        2.47       -1.78      7.59 o
   8   3  20       34.42       39.83      9.57 o
   9   3  20        0.41        5.75     10.88 o
  10   3  20       14.93       51.43     17.64 o
  11   3  20        0.05       12.97     16.94 o
  12   3  20        5.38       10.77     17.17 o
 -11   4  20        0.80        4.67     19.96 o
 -10   4  20       75.59       87.84     14.51 o
  -9   4  20       18.71       28.09     11.46 o
  -8   4  20        7.82        3.89      9.35 o
  -7   4  20        0.10       -7.26      7.26 o
  -6   4  20      391.01      446.05     38.36 o
  -5   4  20        1.31       -6.63      7.80 o
  -4   4  20      315.88      335.77     16.17 o
  -3   4  20       26.49       21.97      7.32 o
  -2   4  20      128.52      123.53     12.11 o
  -1   4  20      595.20      577.22     19.17 o
   0   4  20      913.70      875.92     39.30 o
   1   4  20       62.99       58.97     10.53 o
   2   4  20      101.42      121.58     12.97 o
   3   4  20      133.44      133.93     15.50 o
   4   4  20       54.24       33.95      9.84 o
   5   4  20       81.18       71.19     14.50 o
   6   4  20        9.17       -1.92      7.05 o
   7   4  20       15.10       11.94      8.65 o
   8   4  20       12.00       22.41      9.63 o
   9   4  20       44.68       52.93     13.69 o
  10   4  20       11.37       17.68     15.88 o
  11   4  20        0.03       24.58     17.34 o
 -10   5  20        5.16      -12.13     12.13 o
  -9   5  20        6.02       -0.25     11.29 o
  -8   5  20       29.87       34.37     11.89 o
  -7   5  20        2.79        8.39      9.94 o
  -6   5  20       92.70       93.31     12.41 o
  -5   5  20       45.98       40.11      9.80 o
  -4   5  20        4.54       -1.25      7.19 o
  -3   5  20       22.68       27.04      8.17 o
  -2   5  20        1.95       13.96      8.75 o
  -1   5  20        1.98       -8.24      9.38 o
   0   5  20        3.39        5.99      8.62 o
   1   5  20        0.22       11.55      9.13 o
   2   5  20        0.69       -8.30      8.30 o
   3   5  20       65.32       73.09     12.11 o
   4   5  20       12.16       13.21      9.01 o
   5   5  20        3.90        6.26      8.48 o
   6   5  20       19.33       28.79     10.36 o
   7   5  20       42.03       41.51     11.04 o
   8   5  20       27.81       36.46     10.77 o
   9   5  20        0.00       -9.46     10.79 o
  10   5  20        2.22       -3.82     15.01 o
  -9   6  20        8.40        5.43     11.42 o
  -8   6  20        0.00        1.87     11.25 o
  -7   6  20      117.63      134.41     21.25 o
  -6   6  20        6.26        8.36      9.22 o
  -5   6  20        0.49       -8.42      8.42 o
  -4   6  20        6.93        3.06      8.48 o
  -3   6  20       95.50       82.83     11.94 o
  -2   6  20       13.46       18.51      9.78 o
  -1   6  20        4.86        9.85      9.53 o
   0   6  20        2.23        2.64     13.17 o
   1   6  20       58.87       73.77     15.66 o
   2   6  20       22.01       33.39     10.68 o
   3   6  20        2.66       -8.24      8.41 o
   4   6  20       42.22       36.75     11.20 o
   5   6  20       81.83       74.10     15.38 o
   6   6  20       18.66       29.11     12.81 o
   7   6  20        0.02        6.10     10.14 o
   8   6  20       21.52       27.12     11.21 o
  -6   7  20       17.56       13.14     10.70 o
  -5   7  20        3.68        1.62      9.84 o
  -4   7  20        2.19       -6.63      9.15 o
  -3   7  20        3.28       -4.78     10.22 o
  -2   7  20        0.14       -3.93     11.29 o
  -1   7  20        2.61        2.57      9.76 o
   0   7  20       15.56       15.40     10.03 o
   1   7  20        4.44        7.17     10.14 o
   2   7  20        4.70        6.14     10.19 o
   3   7  20       46.77       40.49     14.77 o
   4   7  20       43.46       14.77     17.56 o
   5   7  20       12.04       10.47     13.48 o
   6   7  20        0.35      -12.27     12.27 o
 -13   0  21        7.99        3.70     16.67 o
 -11   0  21      122.03      142.70     44.91 o
  -9   0  21      152.05      134.22     55.33 o
  -7   0  21       83.93       90.29     20.84 o
  -5   0  21      314.07      319.39     32.76 o
  -3   0  21       23.25       18.99     12.99 o
  -1   0  21      111.05       98.99     12.48 o
   1   0  21       35.06       23.92     10.33 o
   3   0  21        1.75       -9.88      9.88 o
   5   0  21        5.02       10.77     11.01 o
   7   0  21       31.71       19.40     20.84 o
   9   0  21       31.80       41.67     23.15 o
  11   0  21        0.03       -2.32     21.76 o
  13   0  21        6.69       49.08     26.39 o
 -13   1  21        7.32      -17.29     17.29 o
 -12   1  21        9.78       21.84     11.74 o
 -11   1  21       88.02       71.41     13.40 o
 -10   1  21        2.26      -10.22     10.22 o
  -9   1  21      157.57      138.74     13.37 o
  -8   1  21      108.75       80.54     12.71 o
  -7   1  21      378.82      384.91     18.63 o
  -6   1  21       62.10       61.18     10.56 o
  -5   1  21      733.32      769.66     21.19 o
  -4   1  21     3462.99     3547.40     59.61 o
  -3   1  21      451.77      476.63     20.24 o
  -2   1  21      682.56      677.63     19.38 o
  -1   1  21      199.42      190.42     17.08 o
   0   1  21     1421.66     1324.71     33.36 o
   1   1  21      662.57      644.78     22.51 o
   2   1  21      566.73      524.13     21.99 o
   3   1  21        1.55       -6.47      6.47 o
   4   1  21       24.90       24.63      7.20 o
   5   1  21      190.32      187.83     12.55 o
   6   1  21        9.20        4.53      6.77 o
   7   1  21        5.68       11.57      8.08 o
   8   1  21       15.46       18.16     10.56 o
   9   1  21       65.78      102.26     19.96 o
  10   1  21       59.49       86.37     19.68 o
  11   1  21       12.10       18.24     16.18 o
  12   1  21       10.17      -10.60     28.71 o
 -12   2  21       62.57       52.48     11.40 o
 -11   2  21        6.08       -9.75     14.18 o
 -10   2  21       14.63        4.00      9.61 o
  -9   2  21        0.02       -8.05      8.05 o
  -8   2  21      257.37      237.28     18.98 o
  -7   2  21       22.79        6.18     10.29 o
  -6   2  21       16.73       27.61      8.92 o
  -5   2  21       16.61       16.08      7.35 o
  -4   2  21      255.42      267.71     13.96 o
  -3   2  21       12.62        8.26      6.78 o
  -2   2  21       25.70       27.78      7.20 o
  -1   2  21      126.17      128.38     12.90 o
   0   2  21      102.42      101.38     15.84 o
   1   2  21        3.08        7.20      7.94 o
   2   2  21        4.01        9.73      9.07 o
   3   2  21        8.64        3.10      9.99 o
   4   2  21        2.53       -0.64      5.59 o
   5   2  21        3.78        1.05      7.74 o
   6   2  21        2.61       -3.35      6.17 o
   7   2  21        0.20        7.90      7.91 o
   8   2  21        1.83        1.90      7.90 o
   9   2  21        1.33      -10.21     14.24 o
  10   2  21       10.46       25.41     20.14 o
  11   2  21        6.75        3.31     15.70 o
  12   2  21        2.67       12.55     17.67 o
 -12   3  21      121.03      133.00     17.51 o
 -11   3  21        8.05        0.32     10.50 o
 -10   3  21        1.14        7.54     10.60 o
  -9   3  21       13.26       15.94     10.96 o
  -8   3  21      307.22      303.20     21.52 o
  -7   3  21      153.64      143.54     13.14 o
  -6   3  21      119.16      138.17     12.96 o
  -5   3  21       92.26       90.13      9.85 o
  -4   3  21        4.08        8.87      7.03 o
  -3   3  21      431.90      394.89     21.77 o
  -2   3  21        0.60        0.07      5.98 o
  -1   3  21        2.71       -5.71      5.71 o
   0   3  21      326.70      356.06     14.71 o
   1   3  21      401.08      405.81     20.64 o
   2   3  21        7.48        7.33      8.04 o
   3   3  21      343.01      358.57     19.45 o
   4   3  21      612.71      578.54     19.11 o
   5   3  21      290.75      298.78     15.41 o
   6   3  21      120.25      122.72     11.85 o
   7   3  21       14.86       20.13      9.05 o
   8   3  21       25.64       26.06     12.17 o
   9   3  21       26.61       22.66     16.86 o
  10   3  21        9.82        6.67     16.66 o
  11   3  21       66.69       82.09     20.88 o
  12   3  21        3.11      -15.39     16.28 o
 -11   4  21       67.73       70.13     14.73 o
 -10   4  21        6.29       12.33     11.24 o
  -9   4  21        7.49        5.39     11.42 o
  -8   4  21        8.13        8.01     10.42 o
  -7   4  21        5.40        3.99      8.38 o
  -6   4  21        3.79       12.63      8.63 o
  -5   4  21        9.48        6.51      8.25 o
  -4   4  21       45.47       59.57      9.89 o
  -3   4  21        6.53        3.32      6.58 o
  -2   4  21        3.23        1.85      6.47 o
  -1   4  21        0.00       13.19      6.96 o
   0   4  21       56.82       42.84     10.57 o
   1   4  21       15.66        9.70      8.47 o
   2   4  21       26.44       27.75     16.44 o
   3   4  21        3.46        0.72      7.51 o
   4   4  21        1.47       -7.92      7.92 o
   5   4  21        3.53        1.17      6.85 o
   6   4  21        2.37        7.88      7.43 o
   7   4  21       22.75       24.15      9.70 o
   8   4  21        8.22       -3.87     12.62 o
   9   4  21        2.68       18.30     23.38 o
  10   4  21        2.69       -1.12     26.85 o
  11   4  21       36.37       39.23     30.79 o
 -10   5  21       11.09       17.29     12.14 o
  -9   5  21        2.05       -2.06     10.37 o
  -8   5  21        6.26       12.49     11.33 o
  -7   5  21       65.00       65.79     11.65 o
  -6   5  21      198.18      183.51     15.84 o
  -5   5  21        0.20       -3.56      8.19 o
  -4   5  21       28.25       20.97      9.28 o
  -3   5  21      142.82      153.35     12.94 o
  -2   5  21       25.20       21.37      8.18 o
  -1   5  21       22.76       23.86      9.92 o
   0   5  21       12.75        2.68      8.19 o
   1   5  21      122.58      142.24     14.40 o
   2   5  21       54.12       63.14     13.23 o
   3   5  21       11.00        9.68      9.10 o
   4   5  21        0.35        7.80      8.88 o
   5   5  21       71.13       70.97     12.07 o
   6   5  21      445.19      396.73     22.21 o
   7   5  21       17.74       28.70     11.01 o
   8   5  21       58.35       39.55     14.75 o
   9   5  21        4.19       -6.91     15.22 o
  -8   6  21        3.18       20.79     12.23 o
  -7   6  21        3.02       31.88     12.74 o
  -6   6  21       40.82       28.36     10.81 o
  -5   6  21        0.50       -6.26      8.52 o
  -4   6  21        0.05       10.19     11.30 o
  -3   6  21        1.36       12.38      9.07 o
  -2   6  21        0.59       14.08      9.80 o
  -1   6  21        1.66       -1.89      8.45 o
   0   6  21       27.20       33.29     10.88 o
   1   6  21       73.06       77.44     12.62 o
   2   6  21        9.33       10.77     12.83 o
   3   6  21        8.93       30.85     11.04 o
   4   6  21        0.72        4.45     11.76 o
   5   6  21       10.26        8.77     14.52 o
   6   6  21       29.09       24.91     15.04 o
   7   6  21        0.15       -2.89     11.68 o
   8   6  21        0.51       -2.73     15.34 o
  -5   7  21        0.02        6.59     10.46 o
  -4   7  21       26.10       28.09     13.07 o
  -3   7  21       11.65        8.11     12.12 o
  -2   7  21        1.15      -11.36     11.36 o
  -1   7  21        0.04        4.24     10.17 o
   0   7  21        4.50       11.07     12.36 o
   1   7  21        3.61        0.58     10.41 o
   2   7  21       31.88       39.56     12.05 o
   3   7  21       18.97        3.69     14.30 o
   4   7  21        2.10       14.15     13.48 o
   5   7  21       69.03       70.41     16.54 o
 -12   0  22      149.15      237.52     33.34 o
 -10   0  22        7.08       18.06     16.21 o
  -8   0  22      259.74      262.52     32.87 o
  -6   0  22      103.86      103.42     12.74 o
  -4   0  22      267.59      249.71     18.32 o
  -2   0  22     7469.20     7243.13    139.89 o
   0   0  22       24.89       18.73      9.56 o
   2   0  22      541.57      519.22     23.81 o
   4   0  22      303.89      327.62     48.85 o
   6   0  22        1.27       -1.35     14.12 o
   8   0  22        0.01        6.39     11.56 o
  10   0  22        1.16       14.35     23.15 o
  12   0  22       13.86       21.30     24.08 o
 -12   1  22       45.65       45.60     25.92 o
 -11   1  22       45.18       31.04     12.12 o
 -10   1  22        2.20       -7.72      7.72 o
  -9   1  22        5.38        9.15      9.79 o
  -8   1  22       46.52       31.79      9.04 o
  -7   1  22       73.73       48.02     11.60 o
  -6   1  22       26.39        9.03      6.81 o
  -5   1  22       71.41       68.90     10.78 o
  -4   1  22        2.69       11.10      8.00 o
  -3   1  22        1.74       13.15      8.17 o
  -2   1  22       35.62       44.34     10.28 o
  -1   1  22        7.00        6.50      7.83 o
   0   1  22       10.44       18.78      9.49 o
   1   1  22       62.88       80.34     10.86 o
   2   1  22       40.89       42.89      9.44 o
   3   1  22       13.95       18.19      7.18 o
   4   1  22       13.01       10.65      6.58 o
   5   1  22        0.37        5.65      6.63 o
   6   1  22        0.18        0.66      6.71 o
   7   1  22        1.78       -1.02      7.60 o
   8   1  22        1.09       20.64     10.63 o
   9   1  22        0.27        3.49     20.60 o
  10   1  22       13.13       22.91     17.31 o
  11   1  22        0.17      -11.39     23.61 o
  12   1  22        9.95       17.81     18.00 o
 -12   2  22        0.21       -1.17     13.64 o
 -11   2  22       57.42       47.42     12.76 o
 -10   2  22        0.81        5.43     11.16 o
  -9   2  22       16.67        8.30     13.43 o
  -8   2  22       14.79        3.73      9.33 o
  -7   2  22      300.92      310.94     17.78 o
  -6   2  22      261.06      239.92     15.82 o
  -5   2  22      178.62      176.70     12.21 o
  -4   2  22     1190.41     1232.44     30.20 o
  -3   2  22      674.71      675.30     19.96 o
  -2   2  22       20.60        4.42      6.92 o
  -1   2  22      180.18      184.91     24.19 o
   0   2  22      102.82      124.86     13.63 o
   1   2  22       95.14       99.08     18.04 o
   2   2  22      211.05      189.13     14.88 o
   3   2  22       73.66       49.38     10.07 o
   4   2  22       29.85       23.63      9.43 o
   5   2  22      122.07      142.71     13.47 o
   6   2  22        1.14        5.04      7.94 o
   7   2  22        5.51       13.48      7.43 o
   8   2  22        4.13       -3.89      7.98 o
   9   2  22       34.71       56.60     18.12 o
  10   2  22       69.98      114.86     21.58 o
  11   2  22        1.90       22.12     17.97 o
  12   2  22        5.72       -8.27     16.86 o
 -11   3  22        1.93       -5.41     10.94 o
 -10   3  22        0.24       -5.74      9.03 o
  -9   3  22        8.37        1.73      9.50 o
  -8   3  22      107.57      119.83     20.43 o
  -7   3  22       60.04       50.62     12.50 o
  -6   3  22      194.38      200.32     15.19 o
  -5   3  22        0.04        6.42      7.26 o
  -4   3  22      157.99      160.30     12.03 o
  -3   3  22       12.29       11.11      7.64 o
  -2   3  22       30.34       33.57      7.65 o
  -1   3  22        1.61        0.17      7.95 o
   0   3  22        8.09        5.35      8.15 o
   1   3  22        4.64        0.76      8.36 o
   2   3  22       80.96       74.15     11.07 o
   3   3  22        2.92        6.63     10.09 o
   4   3  22        1.13        3.85      6.55 o
   5   3  22        0.33        7.88     13.97 o
   6   3  22        1.19       -3.30      8.52 o
   7   3  22       12.24       13.15     11.26 o
   8   3  22        8.90       12.50     16.37 o
   9   3  22        0.42      -14.22     15.53 o
  10   3  22        1.21       21.81     29.40 o
  11   3  22        0.18      -17.84     24.54 o
 -10   4  22        6.49        8.23     11.80 o
  -9   4  22        5.39       -8.27     11.88 o
  -8   4  22       42.12       34.31     12.52 o
  -7   4  22      221.92      232.34     28.46 o
  -6   4  22      266.66      240.18     20.65 o
  -5   4  22       28.78       25.09      9.10 o
  -4   4  22      199.05      216.91     14.11 o
  -3   4  22       25.95       22.55      8.10 o
  -2   4  22       25.67       34.59      8.28 o
  -1   4  22      110.47      122.75     13.25 o
   0   4  22       52.13       55.01     13.37 o
   1   4  22      216.53      226.26     16.90 o
   2   4  22        6.76        3.99      8.49 o
   3   4  22       17.18       10.55      9.13 o
   4   4  22        1.37       12.82      8.34 o
   5   4  22       72.97       72.28      9.95 o
   6   4  22       45.46       56.98     13.96 o
   7   4  22       39.49       47.66     16.35 o
   8   4  22       37.79       47.64     13.70 o
   9   4  22        4.61       24.33     18.33 o
  10   4  22       34.15        9.62     17.64 o
  -9   5  22        7.58      -11.55     11.55 o
  -8   5  22        1.20        0.40     10.90 o
  -7   5  22       73.72       78.31     15.08 o
  -6   5  22        9.36        3.98     12.36 o
  -5   5  22       25.51       29.88      9.97 o
  -4   5  22       19.80        3.94      8.70 o
  -3   5  22        7.30       17.00      8.38 o
  -2   5  22        0.09       -6.66      8.69 o
  -1   5  22        0.06        0.35      8.35 o
   0   5  22        2.69        4.53      8.57 o
   1   5  22        2.82        7.43      9.37 o
   2   5  22       26.63       31.70     10.20 o
   3   5  22       29.96       46.34     11.06 o
   4   5  22        9.23       22.83     10.27 o
   5   5  22       18.04       25.15     19.61 o
   6   5  22        7.45        7.54     12.69 o
   7   5  22        2.45       20.23     12.73 o
   8   5  22       22.21       -3.11     11.88 o
   9   5  22        0.95       -0.03     16.18 o
  -7   6  22       63.67      100.66     23.62 o
  -6   6  22        2.07        4.69     11.56 o
  -5   6  22       26.37       21.79     12.14 o
  -4   6  22       53.27       54.21     13.45 o
  -3   6  22      107.37      140.51     23.73 o
  -2   6  22       11.90       17.63     10.33 o
  -1   6  22       84.10       55.26     15.59 o
   0   6  22        0.22       -8.60      8.60 o
   1   6  22       11.26       18.64     10.56 o
   2   6  22        5.30        3.62     10.02 o
   3   6  22        1.05       -0.76      9.50 o
   4   6  22        0.12       23.91     13.24 o
   5   6  22        6.92      -11.82     14.24 o
   6   6  22        0.00      -12.31     12.32 o
   7   6  22        1.32        6.45     14.18 o
  -4   7  22        4.45       -8.20     10.82 o
  -3   7  22        0.14       -9.36      9.36 o
  -2   7  22        2.42       -7.28     10.75 o
  -1   7  22       12.92       -4.51     11.22 o
   0   7  22        0.65       -6.52      9.81 o
   1   7  22        1.84       -2.32     10.82 o
   2   7  22        0.23       -9.71      9.71 o
   3   7  22        2.03        7.74     13.83 o
   4   7  22        0.19        7.70     13.59 o
 -11   0  23        0.60       -2.78     15.28 o
  -9   0  23       95.40       88.43     24.08 o
  -7   0  23       55.53       48.62     18.52 o
  -5   0  23       56.06       53.01     11.08 o
  -3   0  23       46.37       42.47     10.72 o
  -1   0  23      377.20      376.15     34.75 o
   1   0  23       99.43       99.19     13.75 o
   3   0  23        0.35      -10.30     10.30 o
   5   0  23        9.71        7.47     13.43 o
   7   0  23        6.00       -4.40     10.72 o
   9   0  23       56.00       72.23     27.78 o
  11   0  23       25.33        6.95     24.54 o
 -12   1  23       40.17       27.38     25.74 o
 -11   1  23        0.26      -11.51     14.72 o
 -10   1  23       33.04       32.81     14.10 o
  -9   1  23      187.74      174.17     15.18 o
  -8   1  23      129.09      133.66     13.51 o
  -7   1  23       26.96       21.21      9.02 o
  -6   1  23       39.35       26.87     12.27 o
  -5   1  23      476.70      504.87     21.43 o
  -4   1  23       53.09       54.50     11.16 o
  -3   1  23        7.90       10.78      8.05 o
  -2   1  23      253.47      265.75     16.93 o
  -1   1  23      957.60      990.82     29.27 o
   0   1  23      200.67      202.47     15.39 o
   1   1  23      194.52      207.66     18.29 o
   2   1  23      110.91       90.26     17.84 o
   3   1  23      918.79      816.75     23.63 o
   4   1  23     1084.15      921.26     25.31 o
   5   1  23        4.31       -0.83      6.79 o
   6   1  23        4.82        5.87     11.65 o
   7   1  23        0.40       -7.59      7.59 o
   8   1  23       81.88       95.68     14.54 o
   9   1  23       91.10       80.75     20.08 o
  10   1  23        1.48        1.16     16.70 o
  11   1  23       77.09       60.15     25.93 o
  12   1  23       32.03       39.32     43.99 o
 -11   2  23        3.61       -4.56      8.71 o
 -10   2  23       38.35       41.61     12.78 o
  -9   2  23        3.90        5.29     10.19 o
  -8   2  23       36.56       41.70     12.09 o
  -7   2  23       15.07       -7.14     15.78 o
  -6   2  23       18.05       24.70      9.13 o
  -5   2  23        9.44       -5.42      6.90 o
  -4   2  23        0.83        2.36      7.52 o
  -3   2  23        3.49        6.76     10.63 o
  -2   2  23        6.38        2.85      8.02 o
  -1   2  23        5.92       17.69      8.71 o
   0   2  23       81.39       88.53     11.85 o
   1   2  23        5.13        3.82      7.71 o
   2   2  23        0.20       -1.65      7.77 o
   3   2  23        9.87       10.03      8.36 o
   4   2  23        2.46        5.94      8.58 o
   5   2  23        1.14       -6.59      8.12 o
   6   2  23       15.74       20.53      9.43 o
   7   2  23        7.84       -0.22      9.56 o
   8   2  23       11.85        8.07      9.20 o
   9   2  23        5.50       -1.96     15.68 o
  10   2  23        7.83        8.42     16.99 o
  11   2  23        9.24        4.39     17.67 o
 -11   3  23        0.97       -3.35     11.41 o
 -10   3  23       97.97      136.06     25.96 o
  -9   3  23        3.83        4.80     17.42 o
  -8   3  23       53.90       39.49     22.18 o
  -7   3  23       61.10       78.98     18.07 o
  -6   3  23      573.44      577.45     24.99 o
  -5   3  23       21.06       23.09      9.11 o
  -4   3  23      499.45      525.46     24.16 o
  -3   3  23        8.69        8.34      8.67 o
  -2   3  23       58.55       59.83     10.83 o
  -1   3  23      301.03      331.30     35.49 o
   0   3  23      600.98      595.62     24.41 o
   1   3  23      130.03      147.45     14.12 o
   2   3  23        0.19        3.23      8.28 o
   3   3  23       78.22       70.39     11.54 o
   4   3  23       56.37       59.30     11.01 o
   5   3  23       90.01       74.97     11.81 o
   6   3  23       94.79       61.19     11.83 o
   7   3  23       45.26       30.67     12.96 o
   8   3  23       10.72        9.08     11.62 o
   9   3  23       29.41       17.13     17.35 o
  10   3  23        4.10       11.15     18.00 o
  11   3  23        4.29       -3.69     26.39 o
 -10   4  23       11.02       12.07     15.27 o
  -9   4  23       40.13       47.70     13.97 o
  -8   4  23        7.89       -9.44      9.75 o
  -7   4  23        4.95       -2.02     10.04 o
  -6   4  23       56.67       56.34     12.96 o
  -5   4  23       10.07        2.60     10.11 o
  -4   4  23       34.70       26.60      9.95 o
  -3   4  23       10.49        2.34      8.28 o
  -2   4  23       11.59       -4.04      9.42 o
  -1   4  23        6.90        1.31      8.67 o
   0   4  23      108.04      120.28     13.65 o
   1   4  23       18.16       19.03      9.41 o
   2   4  23        0.01        1.51      8.91 o
   3   4  23       16.11       15.28      9.21 o
   4   4  23        1.90       -0.40      9.22 o
   5   4  23       32.37       45.60     14.17 o
   6   4  23        9.41        6.15     11.94 o
   7   4  23        7.59       10.73     12.02 o
   8   4  23        2.59        7.39     19.64 o
   9   4  23        0.37      -15.70     15.70 o
  10   4  23        5.57        5.30     18.00 o
  -9   5  23      146.77      161.59     34.73 o
  -8   5  23        0.11        3.98     12.90 o
  -7   5  23        0.02       -6.67     12.25 o
  -6   5  23       57.65       63.90     19.54 o
  -5   5  23       94.30       80.33     18.93 o
  -4   5  23       85.73       63.77     13.58 o
  -3   5  23        7.24       12.73      9.86 o
  -2   5  23       16.18       13.32      9.89 o
  -1   5  23       10.96       28.73     10.49 o
   0   5  23       50.12       62.68     12.27 o
   1   5  23        4.41        3.23      9.98 o
   2   5  23       53.23       48.86     11.76 o
   3   5  23       22.47       14.20      9.87 o
   4   5  23        0.85       -3.80      8.98 o
   5   5  23       29.44       31.50     15.61 o
   6   5  23       17.63       26.09     13.96 o
   7   5  23       11.79        5.16     12.72 o
   8   5  23        7.35       -7.30     18.52 o
  -6   6  23       13.81       25.74     12.69 o
  -5   6  23        0.42        1.24     10.83 o
  -4   6  23       12.33       -4.77     11.24 o
  -3   6  23        7.89       -0.66     10.78 o
  -2   6  23       12.93       16.69     14.52 o
  -1   6  23        0.81       13.12     10.47 o
   0   6  23        0.21       -0.45      9.42 o
   1   6  23        0.55      -10.65     10.89 o
   2   6  23       17.59       14.20     10.87 o
   3   6  23        1.73       -0.15     10.05 o
   4   6  23        5.64       -4.09     23.88 o
   5   6  23        0.28       -0.08     12.65 o
   6   6  23        1.37       -5.47     21.15 o
  -3   7  23       13.32       31.48     23.61 o
  -2   7  23        2.26        2.64     11.39 o
  -1   7  23        0.31       -2.61     11.11 o
   0   7  23        1.25       13.74     11.77 o
   1   7  23        0.65       -2.57     10.77 o
   2   7  23        8.66       13.86     11.26 o
 -10   0  24      169.58      290.77     36.58 o
  -8   0  24      177.36      180.57     30.10 o
  -6   0  24      429.57      418.01     28.58 o
  -4   0  24        9.47       12.28      9.46 o
  -2   0  24       88.83       79.84     13.10 o
   0   0  24       99.48       92.83     13.44 o
   2   0  24      737.98      630.63     35.12 o
   4   0  24      185.92      201.34     22.38 o
   6   0  24       18.14       30.30     16.21 o
   8   0  24       76.25      154.64     31.95 o
  10   0  24       60.93       70.84     30.56 o
 -11   1  24       15.54       13.83     12.26 o
 -10   1  24       40.75       35.78     12.52 o
  -9   1  24       86.92       94.14     21.63 o
  -8   1  24        4.74      -16.72     16.72 o
  -7   1  24        4.81       -6.25      8.69 o
  -6   1  24      109.54      125.96     12.72 o
  -5   1  24        0.23        5.22      7.28 o
  -4   1  24       29.66       18.32      8.94 o
  -3   1  24       39.64       19.25     13.10 o
  -2   1  24        9.55       12.11      8.40 o
  -1   1  24        3.74        6.09      8.09 o
   0   1  24        0.23       -0.18      8.10 o
   1   1  24       12.16        7.93      7.23 o
   2   1  24        4.31       13.77      7.28 o
   3   1  24        9.73        8.99      7.15 o
   4   1  24        1.42        1.96     13.97 o
   5   1  24       16.07        8.01      7.65 o
   6   1  24        0.04       10.43      8.24 o
   7   1  24        1.28       11.13      8.80 o
   8   1  24        0.96       -1.35     21.07 o
   9   1  24        8.39       12.74     17.67 o
  10   1  24        2.65       24.94     18.77 o
  11   1  24        0.10       -9.95     18.01 o
 -11   2  24        8.60        0.87      9.77 o
 -10   2  24        0.03       -7.51     17.05 o
  -9   2  24      304.50      297.83     23.15 o
  -8   2  24        8.22       -4.47      9.69 o
  -7   2  24        5.00       -6.07     13.76 o
  -6   2  24       27.66       11.12      9.60 o
  -5   2  24      161.59      177.55     22.52 o
  -4   2  24      443.14      435.16     21.52 o
  -3   2  24      122.24      113.08     12.82 o
  -2   2  24      361.38      341.84     19.72 o
  -1   2  24        1.08        4.40      8.37 o
   0   2  24       34.46       22.56      9.97 o
   1   2  24      295.80      266.95     18.09 o
   2   2  24       19.13       31.51      9.98 o
   3   2  24       28.89       36.09      9.69 o
   4   2  24      165.20      157.62     21.99 o
   5   2  24       56.27       45.72     10.64 o
   6   2  24       35.10       32.19      8.82 o
   7   2  24       78.08       75.23     11.82 o
   8   2  24       47.67       46.18     19.15 o
   9   2  24       31.83       63.14     20.74 o
  10   2  24       24.28       27.74     18.33 o
  11   2  24       21.59       16.08     25.47 o
 -10   3  24        0.45       -3.88     11.73 o
  -9   3  24       37.10       29.24     21.53 o
  -8   3  24       10.78        7.99     11.66 o
  -7   3  24       34.57       31.02     14.08 o
  -6   3  24       47.80       59.97     12.83 o
  -5   3  24        0.72        4.41     11.40 o
  -4   3  24       16.75       19.92     11.63 o
  -3   3  24       10.21       11.36      8.85 o
  -2   3  24        1.31        4.97      8.87 o
  -1   3  24        0.06       -3.37     12.56 o
   0   3  24        0.03        2.14      8.39 o
   1   3  24        2.34        8.01      8.68 o
   2   3  24       36.75       42.39     10.89 o
   3   3  24        0.11        4.22      8.82 o
   4   3  24        2.05       10.22      8.94 o
   5   3  24        2.11       -7.43      7.43 o
   6   3  24        0.77       -1.98      8.94 o
   7   3  24        1.53      -10.38     11.48 o
   8   3  24        0.08      -11.15     16.20 o
   9   3  24        0.76      -11.58     16.70 o
  10   3  24        1.56       -1.15     17.97 o
  -9   4  24        9.17       17.54     12.99 o
  -8   4  24       92.76       92.16     25.47 o
  -7   4  24       49.13       84.07     17.40 o
  -6   4  24        1.06       -8.69      9.67 o
  -5   4  24      186.91      187.89     18.87 o
  -4   4  24      535.69      515.13     28.84 o
  -3   4  24       21.86       18.96      9.71 o
  -2   4  24       69.40       57.74     11.72 o
  -1   4  24        6.39        9.20      8.91 o
   0   4  24       69.19       93.20     13.05 o
   1   4  24        7.71        3.44      9.21 o
   2   4  24       99.20      127.23     14.67 o
   3   4  24        7.74       19.91      9.92 o
   4   4  24       13.10       17.36      9.56 o
   5   4  24        1.84        3.21      9.40 o
   6   4  24        3.47       -1.04     11.05 o
   7   4  24        2.31       -2.63     12.05 o
   8   4  24       28.36       35.95     18.72 o
   9   4  24        9.73       21.63     18.50 o
  -8   5  24       44.10       26.27     14.63 o
  -7   5  24        1.25        3.26     13.98 o
  -6   5  24        0.01       10.71     11.02 o
  -5   5  24        7.52       16.15     13.11 o
  -4   5  24        4.64       -6.40     10.58 o
  -3   5  24        1.46       -4.94     15.46 o
  -2   5  24        3.89        6.20      9.87 o
  -1   5  24        8.39       20.40     10.01 o
   0   5  24        1.44       -5.41      8.88 o
   1   5  24        0.59       -2.82      9.28 o
   2   5  24        6.32        6.54      9.16 o
   3   5  24        2.25       -0.54      9.66 o
   4   5  24        0.10       -4.26      9.19 o
   5   5  24        4.05      -11.39     11.39 o
   6   5  24        1.40        1.68     14.58 o
   7   5  24        0.04       -0.79     15.75 o
  -5   6  24      136.74      111.47     17.49 o
  -4   6  24       10.08       32.03     13.48 o
  -3   6  24        4.95       13.37     11.66 o
  -2   6  24        0.23        6.58     13.99 o
  -1   6  24       85.62       70.01     17.95 o
   0   6  24        3.08       14.70     10.29 o
   1   6  24        0.19       -1.54     10.29 o
   2   6  24        3.74        1.60     10.28 o
   3   6  24       33.12       40.41     15.74 o
   4   6  24        6.61        3.99     13.28 o
   5   6  24        0.23       16.50     17.64 o
 -11   0  25        6.40        7.87     18.52 o
  -9   0  25       37.93       38.89     19.45 o
  -7   0  25      107.20      124.55     26.85 o
  -5   0  25       37.84       41.43     14.22 o
  -3   0  25       47.46       54.09     14.56 o
  -1   0  25        5.06        1.94     12.79 o
   1   0  25       34.97       26.60     13.00 o
   3   0  25        2.42       -8.13     10.84 o
   5   0  25        6.70       -3.26     12.67 o
   7   0  25        2.81        0.51     12.48 o
   9   0  25        1.87      -11.11     21.30 o
  11   0  25        5.13       -8.80     25.00 o
 -11   1  25       35.37       37.39     23.61 o
 -10   1  25       26.00       22.46     14.08 o
  -9   1  25       26.94       15.63     10.50 o
  -8   1  25       20.95       13.61      9.80 o
  -7   1  25       51.20       53.97     11.59 o
  -6   1  25      141.87      154.04     14.23 o
  -5   1  25      119.51      107.00     11.08 o
  -4   1  25        1.61        2.84     10.60 o
  -3   1  25      176.87      182.84     17.16 o
  -2   1  25      511.50      536.95     23.47 o
  -1   1  25      249.21      270.79     16.02 o
   0   1  25       47.87       28.02      8.33 o
   1   1  25       50.09       42.52      9.17 o
   2   1  25      156.80      121.81     11.97 o
   3   1  25      407.89      387.42     18.95 o
   4   1  25        1.74        8.31      7.78 o
   5   1  25       88.10       68.44     11.10 o
   6   1  25        0.09       -1.31      8.40 o
   7   1  25        8.79        4.47      8.71 o
   8   1  25       51.81       50.68     20.13 o
   9   1  25       66.84      111.45     31.02 o
  10   1  25        0.44      -10.45     16.67 o
 -10   2  25       52.89       56.42     13.06 o
  -9   2  25        4.32       -1.58     11.21 o
  -8   2  25        1.45        8.99     19.68 o
  -7   2  25        7.16       15.24     12.58 o
  -6   2  25      125.80      128.59     15.90 o
  -5   2  25        0.38       -8.48      8.48 o
  -4   2  25       31.63       19.75      9.90 o
  -3   2  25       19.28       15.89      8.98 o
  -2   2  25       57.79       56.67     12.16 o
  -1   2  25        4.72       18.95     10.38 o
   0   2  25       52.36       63.63     13.57 o
   1   2  25       20.20       22.14      9.16 o
   2   2  25       10.67        9.27      8.52 o
   3   2  25        0.57       16.68      9.48 o
   4   2  25        2.32        7.17      8.69 o
   5   2  25        1.27       -4.20      8.48 o
   6   2  25       14.58        5.72      8.32 o
   7   2  25        0.12       -6.02      8.95 o
   8   2  25        5.18       34.35     17.84 o
   9   2  25       22.44       16.14     18.82 o
  10   2  25        5.67        5.16     17.82 o
 -10   3  25       49.26       62.74     28.24 o
  -9   3  25        3.71       -1.22     11.45 o
  -8   3  25        2.11        8.10     12.11 o
  -7   3  25        0.89       13.54     13.08 o
  -6   3  25      128.46      149.70     16.62 o
  -5   3  25       13.03        6.39     12.90 o
  -4   3  25        2.33       -7.50      8.20 o
  -3   3  25      138.09      134.57     15.26 o
  -2   3  25      121.76      124.39     20.38 o
  -1   3  25        5.69       -3.45      8.61 o
   0   3  25        3.55        5.84      9.00 o
   1   3  25       98.15       87.62     14.77 o
   2   3  25      312.48      314.10     19.70 o
   3   3  25        1.99       -1.72      9.89 o
   4   3  25       42.91       34.13     13.20 o
   5   3  25       38.71       28.03     10.40 o
   6   3  25       71.69       76.53     16.01 o
   7   3  25       33.02       35.19     13.71 o
   8   3  25       65.61       67.10     21.12 o
   9   3  25       42.70       37.80     27.78 o
  -9   4  25       18.39       23.79     14.69 o
  -8   4  25        1.12        6.36     13.11 o
  -7   4  25        9.29       22.46     14.08 o
  -6   4  25        7.11       -2.19     15.42 o
  -5   4  25       47.85       71.75     14.59 o
  -4   4  25       10.53       14.26     11.32 o
  -3   4  25       28.07       30.73     10.78 o
  -2   4  25       22.78       26.03     10.51 o
  -1   4  25        1.79       -2.37      8.27 o
   0   4  25        0.43       -1.41      9.22 o
   1   4  25        2.33       -7.22      8.94 o
   2   4  25        0.42       -8.17      8.17 o
   3   4  25        1.66       -8.13      8.13 o
   4   4  25        0.27        8.30      9.62 o
   5   4  25        6.14       -0.37     10.20 o
   6   4  25        2.87        0.55     12.03 o
   7   4  25       28.08       13.26     12.74 o
   8   4  25        0.29       14.86     18.82 o
  -7   5  25       81.46       72.26     18.01 o
  -6   5  25        1.35       17.86     14.35 o
  -5   5  25       23.08       12.46     11.94 o
  -4   5  25        1.66        8.95     11.68 o
  -3   5  25       51.64       77.87     15.19 o
  -2   5  25       21.03       53.75     12.24 o
  -1   5  25       82.94       98.05     14.15 o
   0   5  25        6.74       -1.08      9.56 o
   1   5  25       23.87       17.24     10.22 o
   2   5  25       44.07       48.76     12.53 o
   3   5  25       17.26       16.46     10.88 o
   4   5  25        2.74        3.30     10.42 o
   5   5  25        1.07       -9.63     11.57 o
   6   5  25        7.41       24.63     14.24 o
   7   5  25       29.51       20.93     14.68 o
  -4   6  25       14.26       11.65     12.19 o
  -3   6  25        4.83       -0.98     14.42 o
  -2   6  25        6.98       10.98     12.19 o
  -1   6  25        0.02       -9.93      9.93 o
   0   6  25        2.21       23.84     11.33 o
   1   6  25        1.97       -7.51      9.57 o
   2   6  25        0.64       -1.23     13.52 o
   3   6  25        5.59       17.18     10.69 o
   4   6  25        3.54      -11.84     11.84 o
 -10   0  26      114.40      168.07     31.48 o
  -8   0  26      135.30      137.98     29.17 o
  -6   0  26      453.57      446.34     45.84 o
  -4   0  26       83.75       80.17     17.07 o
  -2   0  26       30.78       30.34     16.21 o
   0   0  26       40.01       65.53     16.21 o
   2   0  26       39.64       48.77     16.44 o
   4   0  26       51.81       37.65     14.56 o
   6   0  26      345.12      397.54     31.90 o
   8   0  26        6.36       26.39     26.39 o
  10   0  26       83.78       97.69     32.87 o
 -10   1  26       49.52       71.68     27.09 o
  -9   1  26        1.84       14.34     12.93 o
  -8   1  26       18.74       23.30     11.10 o
  -7   1  26       16.95       29.51     11.09 o
  -6   1  26       10.40       16.98     15.68 o
  -5   1  26       15.26       10.78      7.69 o
  -4   1  26       10.83        9.86      7.87 o
  -3   1  26        9.64       -2.21      7.14 o
  -2   1  26        1.74       -1.78      7.18 o
  -1   1  26       12.50       22.13      8.37 o
   0   1  26        7.65       18.72      8.34 o
   1   1  26        7.11       17.15      7.70 o
   2   1  26        5.72        1.27      7.30 o
   3   1  26       11.78       22.48      8.51 o
   4   1  26       19.83       18.46      8.55 o
   5   1  26       11.76        4.54      8.81 o
   6   1  26       11.59        4.15      9.56 o
   7   1  26        9.99       10.34     12.29 o
   8   1  26        0.00        4.19     16.51 o
   9   1  26        2.01       -1.91     17.07 o
  10   1  26        0.30       -5.56     18.17 o
 -10   2  26       17.96       29.84     11.85 o
  -9   2  26        7.86       13.16     10.26 o
  -8   2  26        3.38        4.15     12.53 o
  -7   2  26      290.41      327.25     28.81 o
  -6   2  26        1.42       15.03     12.10 o
  -5   2  26        0.78        0.87     10.35 o
  -4   2  26      140.85      135.19     14.14 o
  -3   2  26       34.67       24.94      9.74 o
  -2   2  26       32.60       12.86      9.74 o
  -1   2  26      159.69      166.59     15.60 o
   0   2  26       40.29       42.90     11.07 o
   1   2  26       48.86       61.65     11.39 o
   2   2  26      352.78      302.98     21.72 o
   3   2  26       19.28       15.94      9.70 o
   4   2  26       33.75       37.72     11.18 o
   5   2  26       30.77       27.40      9.19 o
   6   2  26        0.51       -7.32      7.32 o
   7   2  26       40.25       43.72     11.67 o
   8   2  26       20.66       26.71     22.22 o
   9   2  26       37.74       37.52     20.41 o
  -9   3  26        0.04       -3.65     11.87 o
  -8   3  26        8.07       13.94     15.05 o
  -7   3  26       33.15        6.75     12.90 o
  -6   3  26        0.05       -9.72     11.40 o
  -5   3  26        3.45        3.81     10.31 o
  -4   3  26        6.21        1.68      9.86 o
  -3   3  26        1.44       14.75      9.56 o
  -2   3  26        1.82        7.83      9.55 o
  -1   3  26        4.06       -2.58      8.53 o
   0   3  26        6.28       -4.70      9.96 o
   1   3  26        0.52       -2.03      8.61 o
   2   3  26        0.12        4.65      9.68 o
   3   3  26        0.89        4.94      8.89 o
   4   3  26        4.36       12.52     10.00 o
   5   3  26        0.21        0.69      9.13 o
   6   3  26        5.67      -10.02     10.70 o
   7   3  26        1.64      -11.37     11.37 o
   8   3  26       12.07       14.02     40.28 o
   9   3  26        3.45       -3.94     18.65 o
  -8   4  26        1.53       -0.73     12.85 o
  -7   4  26       44.21       38.51     15.57 o
  -6   4  26       65.73       69.03     18.52 o
  -5   4  26      109.50      111.99     23.12 o
  -4   4  26       12.13       -4.67     11.67 o
  -3   4  26       44.42       42.02     11.38 o
  -2   4  26       62.94       68.53     12.55 o
  -1   4  26       61.95       47.51     14.57 o
   0   4  26      150.15      143.77     15.55 o
   1   4  26        2.34        9.17     10.01 o
   2   4  26      109.17      113.55     14.59 o
   3   4  26        2.35        0.50      9.34 o
   4   4  26       11.35       13.47     10.45 o
   5   4  26        0.28       -5.51     11.59 o
   6   4  26        1.67        2.85     11.95 o
   7   4  26        3.65       -0.94     12.97 o
  -6   5  26       21.81       11.64     12.93 o
  -5   5  26       33.55       20.36     12.84 o
  -4   5  26        0.40       -2.46     10.81 o
  -3   5  26        1.86       -6.85     10.72 o
  -2   5  26        5.37      -10.27     10.27 o
  -1   5  26        0.24       -2.12     16.43 o
   0   5  26        4.37        3.94     10.36 o
   1   5  26        2.94        0.26      9.84 o
   2   5  26        0.51       11.06      9.92 o
   3   5  26        0.26       -0.97     10.67 o
   4   5  26        0.00       -3.38     12.67 o
   5   5  26        0.31       23.62     14.35 o
   6   5  26        0.42       10.67     13.80 o
  -2   6  26       17.59        3.99     23.72 o
  -1   6  26       13.46       19.08     13.48 o
   0   6  26        0.93        8.75     12.83 o
   1   6  26        9.57       -0.86     11.16 o
   2   6  26       23.93       38.56     12.88 o
  -9   0  27        0.01        9.26     18.98 o
  -7   0  27       62.10       55.56     22.22 o
  -5   0  27        9.01       -3.75     12.12 o
  -3   0  27        3.21        0.41     14.12 o
  -1   0  27        1.01       -4.07     15.05 o
   1   0  27       11.09      -11.14     11.14 o
   3   0  27       15.15        7.93     13.28 o
   5   0  27        3.90        9.32     13.52 o
   7   0  27        0.00      -20.37     20.37 o
   9   0  27       52.26       89.36     33.80 o
  -9   1  27        0.04        4.34     13.23 o
  -8   1  27       21.63       21.00     11.49 o
  -7   1  27      116.02      115.20     15.83 o
  -6   1  27       67.61       60.05     13.34 o
  -5   1  27       23.27       -3.13     17.98 o
  -4   1  27        4.67       -5.32      7.57 o
  -3   1  27       65.73       50.27     11.55 o
  -2   1  27        0.28       -5.44      7.43 o
  -1   1  27        0.02       -3.89      7.15 o
   0   1  27       30.80       32.10      8.97 o
   1   1  27       66.28       64.82     11.62 o
   2   1  27       62.31       56.70     10.23 o
   3   1  27       75.03       52.39      9.98 o
   4   1  27        4.64        7.69      8.72 o
   5   1  27       75.18       62.40     12.00 o
   6   1  27       36.91       40.81     11.52 o
   7   1  27        7.68       12.95     13.23 o
   8   1  27       27.04       18.37     18.50 o
   9   1  27       82.79      122.06     24.68 o
  -9   2  27        0.59       -6.81      9.60 o
  -8   2  27       23.10       30.97     14.72 o
  -7   2  27        1.07       -5.88     13.20 o
  -6   2  27        0.20        4.77     13.43 o
  -5   2  27       15.88       18.20     10.92 o
  -4   2  27       33.85       57.24     11.47 o
  -3   2  27        1.18       -1.03      8.94 o
  -2   2  27       20.98       32.52     10.46 o
  -1   2  27        6.34       -0.36      9.89 o
   0   2  27        0.15       -6.20      8.69 o
   1   2  27        9.10       17.26      9.73 o
   2   2  27        3.62        4.68      9.66 o
   3   2  27        2.40       -4.84      9.16 o
   4   2  27        2.17        6.73      8.23 o
   5   2  27        9.16        5.74      8.22 o
   6   2  27        0.08       17.84      8.97 o
   7   2  27       13.67        8.80     10.49 o
   8   2  27        2.08        3.49     18.30 o
   9   2  27        0.07       12.31     25.93 o
  -8   3  27       16.18       12.01     13.98 o
  -7   3  27       49.71       42.10     15.35 o
  -6   3  27        0.91       -7.22     12.25 o
  -5   3  27        4.08        7.07     10.79 o
  -4   3  27      256.69      309.43     32.81 o
  -3   3  27       39.78       52.36     11.72 o
  -2   3  27       55.01       62.48     12.19 o
  -1   3  27       11.06       17.73     10.40 o
   0   3  27       64.91       72.67     12.95 o
   1   3  27      139.81      156.65     16.17 o
   2   3  27       38.02       40.20     11.86 o
   3   3  27        6.90        0.52      9.21 o
   4   3  27       10.60       41.53     11.82 o
   5   3  27        0.27        3.64      9.84 o
   6   3  27        6.73       20.11     13.76 o
   7   3  27       24.96       22.87     11.56 o
   8   3  27        1.62      -17.51     17.51 o
  -7   4  27       11.44       12.91     14.07 o
  -6   4  27        1.20        3.94     14.08 o
  -5   4  27        9.65       18.11     11.88 o
  -4   4  27       28.75       44.77     13.51 o
  -3   4  27       26.95       27.23     12.91 o
  -2   4  27        0.94       -2.57     10.11 o
  -1   4  27        0.56       -8.74      8.74 o
   0   4  27        0.04       -8.87      8.87 o
   1   4  27        0.34       -0.03      9.66 o
   2   4  27        4.93        0.19     10.01 o
   3   4  27        0.01       -4.71     10.39 o
   4   4  27        5.77        4.95     10.24 o
   5   4  27        0.86       -2.53     13.69 o
   6   4  27        1.78        4.67     14.02 o
   7   4  27        0.20      -10.89     13.13 o
  -5   5  27       26.06       23.64     13.76 o
  -4   5  27       47.37       18.18     18.09 o
  -3   5  27       79.69       81.16     16.44 o
  -2   5  27        1.07      -11.61     11.61 o
  -1   5  27        0.29       25.02     11.50 o
   0   5  27       29.81       26.33     11.75 o
   1   5  27       31.66       34.46     12.45 o
   2   5  27        0.11        3.67     11.47 o
   3   5  27       15.09       20.77     11.70 o
   4   5  27        0.37        5.93     14.82 o
  -8   0  28      143.20      130.10     30.10 o
  -6   0  28       46.05       55.56     23.15 o
  -4   0  28      298.28      313.65     28.65 o
  -2   0  28       80.64       95.40     18.85 o
   0   0  28      268.37      319.53     29.77 o
   2   0  28       59.20       28.59     16.13 o
   4   0  28        1.72       12.46     14.01 o
   6   0  28        0.13        8.03     14.88 o
   8   0  28      171.00      234.28     43.99 o
  -9   1  28        1.25        0.14     13.11 o
  -8   1  28       67.29       78.07     22.46 o
  -7   1  28       25.79       25.62     11.71 o
  -6   1  28        0.14       -9.36      9.36 o
  -5   1  28       40.86       46.21     10.53 o
  -4   1  28       15.52        5.99      8.51 o
  -3   1  28       22.29       15.30      8.46 o
  -2   1  28        0.46       -7.36      7.36 o
  -1   1  28        5.02       -3.58      7.94 o
   0   1  28        0.53       -0.82      7.48 o
   1   1  28        1.51        6.54      7.98 o
   2   1  28        0.00       -3.26      8.00 o
   3   1  28        2.10       -1.87      7.79 o
   4   1  28        0.07        1.08      8.88 o
   5   1  28        1.11        3.90     10.10 o
   6   1  28        1.43        0.17      9.47 o
   7   1  28        8.43       18.48     21.53 o
   8   1  28       12.53       -8.66     40.51 o
  -8   2  28       78.35       95.82     17.25 o
  -7   2  28      136.95      147.84     22.08 o
  -6   2  28        5.77       14.73     13.58 o
  -5   2  28       79.06       64.17     20.78 o
  -4   2  28        6.69       -0.79     10.73 o
  -3   2  28       98.51      124.26     14.75 o
  -2   2  28        1.33        1.67      8.56 o
  -1   2  28        5.20       -8.77      8.77 o
   0   2  28      167.00      218.65     18.45 o
   1   2  28       76.65      112.23     14.41 o
   2   2  28       37.72       30.67     11.49 o
   3   2  28        5.34       10.22      8.37 o
   4   2  28        8.13       14.35      9.03 o
   5   2  28       83.97      105.36     12.87 o
   6   2  28       16.70        5.37     16.16 o
   7   2  28       75.85       83.42     22.67 o
   8   2  28        0.27      -17.49     17.49 o
  -7   3  28       58.29       71.68     17.84 o
  -6   3  28       17.42        0.97     12.60 o
  -5   3  28       11.79       15.47     11.92 o
  -4   3  28        3.99        4.54     10.78 o
  -3   3  28        3.69        3.47      9.52 o
  -2   3  28        1.70       14.11     10.08 o
  -1   3  28       15.71        2.93     10.18 o
   0   3  28        8.06       21.57     11.32 o
   1   3  28        0.85        6.94      9.82 o
   2   3  28        0.08        6.22     10.40 o
   3   3  28       14.37       33.08     12.08 o
   4   3  28        5.79       -2.78     10.18 o
   5   3  28       20.75       25.15     12.02 o
   6   3  28        0.08       -6.36     12.39 o
   7   3  28        0.00      -17.64     17.64 o
  -6   4  28       47.39       30.80     16.03 o
  -5   4  28       60.04       52.11     15.01 o
  -4   4  28       53.59       64.38     15.12 o
  -3   4  28       45.82       46.15     16.88 o
  -2   4  28        1.23       -5.52      9.68 o
  -1   4  28        9.28       19.79     10.88 o
   0   4  28       20.72       10.88     10.26 o
   1   4  28        0.58       10.73     10.97 o
   2   4  28       82.40       80.30     17.58 o
   3   4  28        7.56       -6.07     10.15 o
   4   4  28       92.50       96.46     15.12 o
   5   4  28       10.78       -2.83     14.16 o
  -3   5  28        2.93        9.08     13.23 o
  -2   5  28       20.53       12.24     12.04 o
  -1   5  28        4.46       -3.50     11.04 o
   0   5  28       14.59        8.64     11.29 o
   1   5  28        0.00       -3.50     11.22 o
   2   5  28       17.12        6.79     20.18 o
   3   5  28        0.32      -10.89     10.89 o
  -7   0  29        0.08        1.39     18.52 o
  -5   0  29       17.18        6.48     17.13 o
  -3   0  29        0.44       -0.28     12.96 o
  -1   0  29        0.05        2.83     14.12 o
   1   0  29        0.05       10.83     16.21 o
   3   0  29        8.24       18.71     13.70 o
   5   0  29        0.20       -4.09     14.30 o
   7   0  29        4.37        3.24     27.32 o
  -8   1  29       21.04       21.69     22.46 o
  -7   1  29        0.33       -1.70     24.08 o
  -6   1  29       53.14       48.38     12.68 o
  -5   1  29       68.67       56.02     13.72 o
  -4   1  29      114.65      112.20     12.81 o
  -3   1  29        0.13       -8.37      8.37 o
  -2   1  29       28.14       25.64      9.56 o
  -1   1  29       31.57       23.63     14.03 o
   0   1  29      126.34      174.78     15.20 o
   1   1  29        0.10       -7.12      7.83 o
   2   1  29        5.11       -2.05      9.43 o
   3   1  29        0.29       19.59     12.23 o
   4   1  29       48.26       58.72     15.84 o
   5   1  29       15.90       22.79     11.27 o
   6   1  29        6.93       -2.19     12.51 o
   7   1  29        0.01      -17.93     17.93 o
  -7   2  29        1.24       -2.92     10.29 o
  -6   2  29        7.93        6.05     13.10 o
  -5   2  29        2.42       16.05     22.22 o
  -4   2  29        0.10      -11.87     16.19 o
  -3   2  29        2.42        3.67     10.96 o
  -2   2  29        1.35       -0.85      9.70 o
  -1   2  29        0.24       14.35     10.18 o
   0   2  29        0.00        0.61     10.03 o
   1   2  29        1.21       -9.63      9.63 o
   2   2  29        0.63       -7.29      8.36 o
   3   2  29        1.33       -1.75      8.79 o
   4   2  29        2.99       12.37      8.87 o
   5   2  29        0.04       -7.53      7.53 o
   6   2  29        1.46       -2.90      9.73 o
   7   2  29        0.04       20.34     23.38 o
  -6   3  29        1.28       -7.82     13.05 o
  -5   3  29       16.88       20.26     19.91 o
  -4   3  29        2.42       -7.27     10.73 o
  -3   3  29        7.17        7.98     13.83 o
  -2   3  29        0.75        2.61     10.33 o
  -1   3  29        4.78       28.78     12.45 o
   0   3  29        2.46       16.48     10.94 o
   1   3  29        1.49       -3.77      9.65 o
   2   3  29        9.96       17.24     11.00 o
   3   3  29       15.98       31.74     12.05 o
   4   3  29       18.93       36.73     12.51 o
   5   3  29       35.89       27.20     14.37 o
   6   3  29       34.82       42.83     22.52 o
  -4   4  29        0.15        8.04     12.75 o
  -3   4  29        6.78       12.13     12.93 o
  -2   4  29       17.97       -7.46     14.20 o
  -1   4  29        0.43        5.12     14.83 o
   0   4  29        6.56       -5.38     10.43 o
   1   4  29        3.11       -2.41     10.59 o
   2   4  29        7.25        8.27     11.33 o
   3   4  29        0.02       -3.20     11.16 o
   4   4  29       10.28       12.39     14.25 o
  -6   0  30       61.28       39.36     22.22 o
  -4   0  30        8.90        7.71     15.29 o
  -2   0  30        0.03        6.75     13.77 o
   0   0  30      350.37      396.13     33.93 o
   2   0  30       51.48       43.86     16.83 o
   4   0  30       89.79       97.93     34.03 o
   6   0  30       91.22      127.03     23.53 o
  -7   1  30        1.07       -0.42     21.07 o
  -6   1  30       31.92        1.77     13.41 o
  -5   1  30        0.98       -0.04     10.50 o
  -4   1  30        0.02       -0.96      9.73 o
  -3   1  30       22.85       20.49      9.01 o
  -2   1  30        2.29        5.98      8.62 o
  -1   1  30        1.27       -0.88      8.53 o
   0   1  30        0.54       -2.32      9.40 o
   1   1  30        8.27        0.35      8.70 o
   2   1  30        0.53       -9.23      9.23 o
   3   1  30        5.49       12.48     12.44 o
   4   1  30        0.81       26.81     11.41 o
   5   1  30        0.01       -2.84     10.66 o
   6   1  30        0.82        5.19     13.13 o
  -6   2  30       94.18       81.01     14.90 o
  -5   2  30      163.43      165.94     19.54 o
  -4   2  30       30.42       19.74     11.14 o
  -3   2  30       26.36       43.46     12.41 o
  -2   2  30       12.64       -3.02     10.08 o
  -1   2  30      154.06      153.94     16.69 o
   0   2  30        0.49        2.14      8.41 o
   1   2  30        0.02        4.95      9.55 o
   2   2  30       19.10        8.15      9.60 o
   3   2  30       58.51       71.54     12.48 o
   4   2  30        0.68        5.91      9.44 o
   5   2  30        0.14        4.65      9.42 o
   6   2  30        0.04      -12.58     16.50 o
  -5   3  30       33.47       28.00     15.86 o
  -4   3  30        8.65        3.62     14.75 o
  -3   3  30        0.05      -11.22     11.78 o
  -2   3  30       23.01       23.42     11.85 o
  -1   3  30        0.05       -9.46      9.46 o
   0   3  30        3.79        0.95     11.12 o
   1   3  30        0.07        9.19     11.51 o
   2   3  30       12.00       12.34     10.81 o
   3   3  30        0.07        2.75     10.84 o
   4   3  30        0.70        1.78     11.25 o
   5   3  30        0.17      -10.95     10.95 o
  -2   4  30      136.17      157.47     20.83 o
  -1   4  30       58.48       38.07     13.50 o
   0   4  30       10.55        8.54     12.07 o
   1   4  30        6.43       -4.73     10.89 o
   2   4  30       20.21       66.19     18.71 o
  -5   0  31       49.60       79.64     27.32 o
  -3   0  31        1.56        7.46     14.30 o
  -1   0  31       14.60       34.69     17.04 o
   1   0  31       22.95       33.98     17.86 o
   3   0  31        2.23       -5.67     15.33 o
   5   0  31        8.68        7.84     17.59 o
  -6   1  31       10.75       15.78     15.16 o
  -5   1  31       27.13       74.03     34.73 o
  -4   1  31        0.36       -9.16      9.16 o
  -3   1  31        7.08        0.83      9.03 o
  -2   1  31        9.38       18.17      9.92 o
  -1   1  31       39.45       33.31     10.88 o
   0   1  31        3.54       -9.67      9.67 o
   1   1  31        0.04       -9.58      9.58 o
   2   1  31        1.25       15.20     11.11 o
   3   1  31       49.13       69.45     20.95 o
   4   1  31        1.41       -3.10     12.29 o
   5   1  31       50.66       49.05     16.11 o
  -5   2  31        3.66       11.52     12.17 o
  -4   2  31        0.94      -12.16     12.16 o
  -3   2  31        3.64        6.74     10.69 o
  -2   2  31        0.09        0.14      9.59 o
  -1   2  31        0.00       -2.50      9.43 o
   0   2  31        1.08        7.98      9.81 o
   1   2  31        0.19        5.39      8.72 o
   2   2  31        0.61       -0.41      9.36 o
   3   2  31        0.08       -3.87      8.83 o
   4   2  31        1.19        1.56     10.18 o
  -3   3  31        7.01      -13.58     13.58 o
  -2   3  31      103.49      126.81     19.11 o
  -1   3  31        6.67        2.20     11.76 o
   0   3  31       52.36       62.75     18.65 o
   1   3  31       23.30        8.85     11.76 o
   2   3  31       17.58       17.59     12.04 o
   3   3  31        0.64      -10.83     10.83 o
  -4   0  32      271.10      358.83     47.23 o
  -2   0  32       15.62       -9.65     14.09 o
   0   0  32       37.27       55.03     18.89 o
   2   0  32       60.26       36.79     19.02 o
   4   0  32       78.37      152.73     25.51 o
  -4   1  32       10.68       18.71     17.59 o
  -3   1  32        0.12      -11.00     11.00 o
  -2   1  32        3.41       14.12     11.73 o
  -1   1  32        1.16        8.41     12.24 o
   0   1  32        0.80       -5.48     11.07 o
   1   1  32        1.60       -3.74     10.33 o
   2   1  32        2.06        8.73     13.52 o
   3   1  32       16.45       -9.36     10.64 o
   4   1  32        0.10       -4.86     11.20 o
  -3   2  32       56.19       83.88     19.56 o
  -2   2  32      124.35      156.60     18.25 o
  -1   2  32       15.99       15.71     11.58 o
   0   2  32       37.65       43.89     12.23 o
   1   2  32       36.93       49.46     12.43 o
   2   2  32       56.37       74.96     13.15 o
  -1   0  33        2.57       11.23     21.07 o
   1   0  33        2.08       -3.04     15.30 o
  -1   1  33       15.20        5.22     11.69 o
   0   1  33       19.07       19.82     12.54 o
   1   1  33       17.40       27.91     13.17 o
 
